# Supplementary material for: DNA damage induced by CDK4 and CDK6 blockade triggers anti-tumor immune responses through cGAS-STING pathway
Source: Commun Biol. 2023 Oct 13;6:1041. doi: 10.1038/s42003-023-05412-x (PMC10575937; doi:10.1038/s42003-023-05412-x)
Supplement: Supplementary file 4 — Supplementary Data [file 42003_2023_5412_MOESM4_ESM.xlsx]

## Sheet: Fig1
	Figure 1A	Days	PBS					Palbociclib
	tumor size(mm2)	0	0	0	0	0	0	0	0	0	0	0
		7	54.94	29.9	30.74	36.92	41.89	53.69	39.52	35.38	23.97	27
		9	53.94	75.19	66.15	47.12	62.3	60.3	59.25	43.52	59.52	34.45
		12	77.38	53.76	104.8	79.8	132.87	64.8	52.14	64.35	56.21	38.19
		14	93.94	89.38	142.08	132	167.58	70.47	52.48	55.76	34.56	57
		16	127.44	150	132.25	196.8	125.02	67.86	108.24	61.88	26.52	73.08
		19	178	239.75	236.25	140.76	146.9	86.45	70.98	67.2	49.47	80.91
		21	172.86	241.6	312.66	230	266.4	92.07	111.28	78.85	83.66	25.97
		23	247.16	266.22	200.08	246	300	119.78	94.76	112	26.01	94.34
	Figure1B	Days	PBS					Palbociclib
	tumor size(mm2)	0	0	0	0	0	0	0	0	0	0	0
		6	20.4	27.5	16	25	34.2	35.5	9	27	30	25
		8	50.16	44.89	63.08	66.03	47.58	75.9	67.86	99.19	22	35.1
		10	91.67	91.18	119.88	138	85.44	106.8	95.04	126	51	57.6
		13	149.8	127.4	123.5	170	146.25	100.94	136.8	110.88	139.2	132.66
		16	278.4	238.95	227.84	201.96	196.84	227.85	172.8	137.28	175	288.41
		18	296.46	300	288	312.84	300.3	242.2	263.86	159.72	255.45	285.25
	Figure 1C	Days	Vector					Cdk4-/-
	tumor size(mm2)	0	0	0	0	0	0	0	0	0	0	0
		7	21.96	22	11.9	10.2	23.32	16.77	12.9	16.8	17.82	14.88
		9	41.44	25.96	22.88	32.86	24.38	31.5	22.68	17.64	28.05	12.3
		12	36.18	49.92	25.92	18.36	46.11	18.33	25.2	19.6	19.68	29.44
		14	66.96	23.5	48	25.97	53.76	24.44	42	25.65	41.54	45
		16	70.38	37.4	72.75	45.99	41.8	48.75	27.03	18.06	30.78	24.84
		18	51.75	67.08	70.5	106.2	64.78	30.87	40.3	90.9	44.1	22.95
		21	99.75	83.46	95.23	160.02	60.06	69.58	46.9	36.58	151.96	62.25
		23	124.23	82.77	169.65	179.52	108	163.75	60.59	86.1	61.5	61.62
		25	174.08	255.36	105.73	145	230.4	87.55	45.36	108.56	162	48.99
		27	202.34	199.26	250.12	172.8	270	79.21	135.45	93.73	69.56	129.95
		30	204.6	227.12	289.14	288.6	288.84	84	132.87	90.09	105.06	147.06
	Figure 1D	Days	TC-1 WT					TC-1 CDK4KO
	tumor size(mm2)	0	0	0	0	0	0	0	0	0	0	0
		9	15.54	38.88	35.2	34.5	49.6	14	32.45	29.7	24.64	17.39
		11	51	60.45	73	18.33	35.99	0	15.48	23.92	19.35	0
		13	81	56.6	39.06	69.01	71.04	0	0	9	24.94	9
		15	130.904	76.0624	93.24	66.681	82	9	0	4	0	0
		17	115.857	132.439	110	101.113	85.14	4	0	0	0	9
		19	122	117.151	171.187	128.002	100.82	0	0	0	0	4
		22	158.862	120.044	145	170.035	168.19	0	0	0	0	0
		24	168.932	130.407	182.208	134	184.576	0	0	0	0	0
		27	198	155.492	179.39	205.368	240.649	0	0	0	0	0
	Figure 1E	Days	MCA205 vector					CDK4 KO MCA205					CDK4 Rescue MCA205
	tumor size(mm2)	0	0	0	0	0	0	0	0	0	0	0	0	0	0	0	0
		7	57.85	56.58	46.97	44.53	54.27	34.84	27.84	46.72	35.2	43.92	59.29	52.48	70.84	45.54	57.66
		10	63.91	75.19	60.03	76.95	63.9	55.08	31.68	43.2	42.92	49.92	65.55	60.3	46.61	63.18	70.07
		12	79.12	79.92	77.28	71.04	78.21	51.59	52.14	70.07	70.98	65.36	66.75	83.74	51.48	60.06	78.72
		14	110.67	79.79	103.5	72.38	69.66	70.4	57.4	52.26	66.5	62.64	85.44	54.94	73.32	95.7	62.64
		17	116.85	129.69	110.88	88.58	85.68	88.35	63.48	67.86	101.2	90.3	112.35	98.88	127	68.64	79.38
		19	170.52	187.69	167.31	102.08	155.76	121	77.43	83	88.4	137.8	142.68	159.6	118.58	78.02	125
		21	208.5	188.34	147.2	164.7	168.75	82.45	67.08	94.94	136.64	94.05	165	143	102.08	160.48	102.83
		24	245.05	230.68	239.75	198.9	205.92	176.4	99.19	95.04	90.09	103.88	165.36	142.8	221.1	223.08	193.88
		26	314.16	262.96	253.98	253.11	241.67	169	71.25	91	82.77	127.68	167.2	240.21	176.64	272.21	163.8
		28	332.5	293.4	292.05	282.1	255	175.5	72	92	90.25	138	204.8	273.84	191.7	297.5	198
	Figure 1F	Days	Vector					Cdk4-/-
	tumor size(mm2)	0	0	0	0	0	0	0	0	0	0	0
		7	62.04	52.93	55.08	53.9	28.52	37.7	25	25	31.36	35.64
		10	96	130	122.96	110.92	76.26	58.5	75.65	73.1	48	44
		12	156.2	159	158.27	89.04	143.1	85.05	111.15	147.06	72.08	125.35
		14	209.3	150.93	192.2	213.9	201.24	180.6	106.25	120.12	201.5	175.54
		17	186.25	316.59	285	259	300	277.2	208	263.5	198	280.5
	Figure 1G	Days	Vector					Cdk4-/-
	tumor size(mm2)	0	0	0	0	0	0	0	0	0	0	0
		7	22.26	23.1	16	25	35.4	4	4	0	9	9
		10	71.28	38.86	56.88	61.06	40.88	43.47	60.04	42	46.23	49
		12	92.12	81.32	63.18	57.12	65.1	47.25	64.17	61.92	42.21	40.95
		14	90.09	105.78	112.52	88.58	105.4	70.68	63	86.86	78.02	84.15
		17	163.2	151.8	186.03	166.32	180.9	120	95	126.69	112.1	102.96
		19	240.03	177	268.6	278.8	205	139.2	158.7	146.28	114	177.8
		21	260.4	288.6	240	246.5	321.48	190.4	209.25	168	148.2	193.2
	Figure 1L	Days	PBS					freeze-thawed WT cells					Cdk4-/-
	tumor size(mm2)	0	0	0	0	0	0	0	0	0	0	0	0	0	0	0	0
		7	32.48	52.44	52.44	45.6	62.9	64.38	70.07	58.65	59.64	49.6	46.8	0	0	0	0
		10	63.08	83.66	80.04	78.54	103.68	86.4	110	103.2	105.45	104.16	9	59.2	0	0	0
		12	106.95	90.85	113.12	88.2	107.91	153.7	91.26	90.72	143.17	135.6	112	12.6	0	0	0
		14	134.31	160.48	116.48	115	133.35	148.96	103.5	174.46	181.78	110.5	34.77	126	30.24	0	0
		17	183	175.82	141.7	111.32	159.84	124.2	171.82	173.16	103.5	213.36	43.31	149.76	35.38	0	0
		19	156.94	251.81	264	252	164.92	280.28	172.8	158.2	198.66	247.05	120.75	68.06	46.5	0	0
		21	319.14	266.71	231.82	198.45	163.3	300	312.65	183	167.5	288.36	143.91	87.4	79.12	0	0

## Sheet: Fig2A
Category	Term	Count	%	PValue	Genes	List Total	Pop Hits	Pop Total	Fold Enrichment	Bonferroni	Benjamini	FDR
GOTERM_BP_DIRECT	GO:0002376~immune system process	101	3.79699	2.21e-16	CD86, PGLYRP2, DCLRE1C, CSF1, IFIT2, C1S1, MAP3K8, LGALS9, HERC6, ZBP1, EOMES, GBP5, PRKCE, CD180, THEMIS, ACOD1, LAX1, CLEC4D, RNF125, SLPI, NAIP6, IL23A, CD8A, SH2D1B2, CD300E, PRKCQ, MASP1, PRKD1, IDO2, CLEC4E, S100A9, CFB, S100A8, IDO1, ANKRD17, CFH, TXK, GATA3, MEFV, LY9, CD79B, KLRK1, SLAMF7, KCNN4, CD300LF, SLAMF1, CADM1, SH2D1A, IRGM1, IIGP1, MARCH1, BCL6, LCN2, ITK, H2-T23, TNFRSF13B, PI…	2022	383	18082	2.35824	1.16e-12	1.16e-12	1.15e-12
GOTERM_BP_DIRECT	GO:0035458~cellular response to interferon-beta	25	0.93985	2.88e-13	NDUFA13, GM12185, GM4841, GBP2, GM5431, 9930111J21RIK1, GBP3, GBP6, TGTP2, GBP2B, PNPT1, TGTP1, IFI204, IFI205, IFNB1, IFI203, IRGM2, IRGM1, ACOD1, IIGP1, F830016B08RIK, IRF1, IGTP, GM4951, TLR3	2022	41	18082	5.45282	1.51e-09	7.55e-10	7.5e-10
GOTERM_BP_DIRECT	GO:0006412~translation	94	3.53383	3.77e-12	SLC25A1, MRPS15, RPL30, MRPS16, EIF4E3, RPL3, RPL32, RPL31, RPL34, RPL10A, RPL8, RPL9-PS6, RPL6, RPS4X, EEF1B2, RPS15, RPS14, MRPL2, RPS17, RPS16, RPL18A, RPS19, RPS18, RPL36, RACK1, RPL35, SLC25A43, RPL38, RPL37, RPS11, RPL39, RPS13, EIF5A, EIF5B, RPS9, MRPS24, RPL21, RPS8, RPS5, RPL23, RPS6, MRPS18A, RPL13A, RPSA, EEF1G, MRPL52, LARS2, EEF1D, RPL37A, EEF1A2, NHP2, RPL24, RPL26, RPL29, UBA52, RP…	2022	401	18082	2.09628	1.97e-08	6.58e-09	6.53e-09				PValue	-LOG10(PValue)
GOTERM_BP_DIRECT	GO:0006954~inflammatory response	81	3.04511	1.06e-10	CXCL9, CIITA, CSF1, PIK3CD, CXCL1, IL27, CXCL3, CXCL2, C4B, NDST1, RPS6KA5, CCRL2, CASP4, NFKBIZ, CCR5, HAVCR2, IL10, GBP5, PARP4, IGFBP4, IL15, SPHK1, SLC11A1, CD180, IL18, ACOD1, AGTR1A, TLR1, IL1A, ZAP70, ELF3, NAIP6, IL23A, TLR9, CHIL1, CHST1, TLR11, TLR8, PPARG, PRKCQ, TLR7, PRKD1, TLR5, MS4A2, S100A9, TLR3, S100A8, IDO1, CALCA, NLRP1B, PTGER2, PTAFR, CXCR6, PTGS2, MEFV, LIAS, CCL8, TBXA2R, …	2022	344	18082	2.10568	5.55e-07	1.39e-07	1.38e-07			GO:0002376~immune system process	2.21481e-16	15.6547
GOTERM_BP_DIRECT	GO:0032776~DNA methylation on cytosine	18	0.676692	6.74e-09	HIST1H4M, HIST1H4N, HIST2H3B, DNMT3L, HIST1H4A, HIST1H3A, HIST1H4B, HIST4H4, HIST2H4, HIST1H3F, HIST1H3G, HIST1H4I, HIST1H3H, HIST1H3B, HIST1H4C, HIST1H3C, HIST1H4D, HIST1H3E	2022	32	18082	5.03023	3.53e-05	7.07e-06	7.02e-06			GO:0035458~cellular response to interferon-beta	2.88301e-13	12.5402
GOTERM_BP_DIRECT	GO:0051607~defense response to virus	45	1.69173	3.67e-08	CD86, SLFN8, CXCL9, A230050P20RIK, PRF1, NLRC5, OAS1B, DDX60, SAMHD1, OAS1D, SLFN9, IFIT2, IFIH1, OASL1, OASL2, ZBP1, GM13288, IL33, BNIP3L, GBP2B, KCNJ8, IFNB1, MX2, STAT2, MX1, IFIT1BL1, IFIT1BL2, AGBL5, NCR1, CXCL10, IL6, PTPRC, IFNG, OAS2, IL23A, CD8A, OAS3, IRF1, CD207, TLR9, IFIT3B, TLR8, TLR7, TLR3, TRIM34A	2022	167	18082	2.40969	0.000193	3.21e-05	3.19e-05			GO:0006412~translation	3.76549e-12	11.4242
GOTERM_BP_DIRECT	GO:0006335~DNA replication-dependent nucleosome assembly	17	0.639098	1.01e-07	HIST1H4M, HIST1H4N, HIST2H3B, HIST1H4A, HIST1H3A, HIST1H4B, HIST4H4, HIST2H4, HIST1H3F, HIST1H3G, HIST1H4I, HIST1H3H, HIST1H3B, HIST1H4C, HIST1H3C, HIST1H4D, HIST1H3E	2022	33	18082	4.60681	0.00053	6.63e-05	6.59e-05			GO:0006954~inflammatory response	1.05932e-10	9.97497
GOTERM_BP_DIRECT	GO:0045815~positive regulation of gene expression, epigenetic	17	0.639098	1.01e-07	HIST1H4M, HIST1H4N, HIST2H3B, HIST1H4A, HIST1H3A, HIST1H4B, HIST4H4, HIST2H4, HIST1H3F, HIST1H3G, HIST1H4I, HIST1H3H, HIST1H3B, HIST1H4C, HIST1H3C, HIST1H4D, HIST1H3E	2022	33	18082	4.60681	0.00053	6.63e-05	6.59e-05			GO:0032776~DNA methylation on cytosine	6.74183e-09	8.17122
GOTERM_BP_DIRECT	GO:0006334~nucleosome assembly	32	1.20301	1.94e-07	HIST1H2BN, HIST1H2BP, HIST1H2BJ, HIST1H2BL, HIST1H2BK, HIST1H2BR, HIST2H2AA1, HIST1H3A, HIST1H3F, HIST1H1D, HIST1H1E, HIST1H3G, H1FX, HIST1H3H, SOX9, HIST1H3B, HIST1H1A, HIST1H3C, HIST1H1B, HIST1H3E, HIST1H4M, HIST1H4N, NAP1L3, HIST1H4A, HIST2H3B, HIST1H4B, HIST4H4, HIST2H4, HIST1H4I, HIST1H2BB, HIST1H4C, HIST1H4D	2022	104	18082	2.75158	0.00101485	0.000107	0.000106			GO:0051607~defense response to virus	3.67487e-08	7.43476
GOTERM_BP_DIRECT	GO:0007507~heart development	59	2.21805	2.04e-07	ROBO2, NRP1, PKD1, ROBO1, GLI2, MED12, NDST1, GJA1, TBC1D32, SOX9, SOX4, ADAMTS6, CCDC39, PBRM1, MAP2K2, CXADR, ITGA4, OSR1, MMP2, TSC2, PAX3, FOXP4, MMP9, AGTR1A, FOXP1, ADAM19, MMP13, LOX, TNNT2, ARMC4, RBM20, PPARG, ENG, SEMA3C, GATA5, GATA4, MOSPD3, TTN, ADAP2, KIF3A, TMEM67, GNA11, MSX1, MBD3, TGFB2, DNAH11, KCNJ8, VEGFB, SOD2, ACVR2B, EPOR, HOPX, BICC1, BMP2, DNAIC1, WT1, ID2, GNAQ, FBN1	2022	261	18082	2.02151	0.00106616	0.000107	0.000106			GO:0006335~DNA replication-dependent nucleosome assembly	1.01215e-07	6.99475
GOTERM_BP_DIRECT	GO:0051290~protein heterotetramerization	20	0.75188	2.4e-07	NRXN1, HIST1H4M, HIST1H4N, HIST2H3B, HIST1H4A, HIST1H3A, HIST1H4B, HIST4H4, HIST2H4, HIST1H3F, HIST1H3G, HIST1H4I, HIST1H3H, HIST1H3B, AGRN, HIST1H4C, HIST1H3C, HIST1H4D, HIST1H3E, CNGB1	2022	47	18082	3.80537	0.0012593	0.000115	0.000114			GO:0045815~positive regulation of gene expression, epigenetic	1.01215e-07	6.99475
GOTERM_BP_DIRECT	GO:0006955~immune response	59	2.21805	8.68e-07	CXCL9, CXCL1, TNFAIP1, CXCL3, CXCL2, TNFSF10, CCR9, CTLA4, CD36, SH2D6, CCR5, OASL1, OASL2, IL10, SECTM1A, TGTP2, TGTP1, IL15, IL18, LAX1, TLR1, IL1A, ZAP70, SLPI, IFNG, OAS2, IL23A, OAS3, TLR9, TLR11, LCP2, TLR7, CLEC4E, MS4A2, CD274, OAS1B, OAS1D, CCL8, HRH2, CCL4, CCL3, CCL2, NGFR, H2-EB2, P2RY14, GZMC, GZME, PPBP, GZMD, GZMG, GZMF, CXCL10, MARCH1, CXCL11, IL6, FASL, CD28, FAS, CD27	2022	272	18082	1.93976	0.00453701	0.000379	0.000376			GO:0006334~nucleosome assembly	1.93773e-07	6.71271
GOTERM_BP_DIRECT	GO:0042832~defense response to protozoan	15	0.56391	1.16e-06	IL10, GBP6, BATF2, GBP2B, GBP7, GBP9, SLC11A1, IRGM2, TSPAN32, IIGP1, IL6, GBP10, IFNG, GBP2, GBP3	2022	30	18082	4.47132	0.00605559	0.000467	0.000464			GO:0007507~heart development	2.03575e-07	6.69128
GOTERM_BP_DIRECT	GO:0007266~Rho protein signal transduction	18	0.676692	4.48e-06	ARHGEF11, RTKN, GM14137, RHOG, BAIAP2, AGTR1A, CNKSR1, COL1A2, VANGL2, BCL6, ARHGDIA, MCF2L, CDC42EP3, CDC42EP2, EPS8L1, CDH13, CDC42EP1, TAX1BP3	2022	46	18082	3.49929	0.0232243	0.00167844	0.00166723			GO:0051290~protein heterotetramerization	2.40476e-07	6.61893
GOTERM_BP_DIRECT	GO:0071346~cellular response to interferon-gamma	22	0.827068	9.56e-06	GBP6, GBP5, GBP2B, CIITA, GBP8, GBP7, NOS2, GBP9, H2-Q7, RPL13A, ACOD1, AQP4, CCL8, GBP10, CCL4, CCL3, CCL2, GBP2, GAPDH, GBP4, TLR3, GBP3	2022	68	18082	2.8932	0.0488668	0.00331867	0.0032965			GO:0006955~immune response	8.67812e-07	6.06157
GOTERM_BP_DIRECT	GO:0009615~response to virus	25	0.93985	1.01e-05	OAS1B, GATA3, DDX60, CLU, IFIT2, IFIH1, RPS15A, STMN1, OASL1, OASL2, TGTP2, TGTP1, MX2, MX1, KLRA8, ACTA2, EEF1G, CXCL10, IFNG, OAS2, OAS3, TLR9, LCN2, TLR8, TLR3	2022	84	18082	2.6615	0.0517139	0.00331867	0.0032965			GO:0042832~defense response to protozoan	1.15916e-06	5.93586
GOTERM_BP_DIRECT	GO:0000183~chromatin silencing at rDNA	19	0.714286	1.68e-05	HIST1H4M, HIST1H4N, HIST2H3B, HIST1H4A, HIST1H3A, HIST1H4B, ZNRD1, HIST4H4, HIST2H4, POLR1C, HIST1H3F, HIST1H3G, HIST1H4I, HIST1H3H, HIST1H3B, HIST1H4C, HIST1H3C, HIST1H4D, HIST1H3E	2022	55	18082	3.08927	0.0844961	0.00519294	0.00515825			GO:0007266~Rho protein signal transduction	4.48438e-06	5.3483
GOTERM_BP_DIRECT	GO:0050830~defense response to Gram-positive bacterium	26	0.977444	2.13e-05	HIST1H2BN, H2-T23, PGLYRP2, HIST1H2BJ, HIST1H2BL, HIST1H2BK, NOD1, HIST1H2BR, LYZL4, IL27RA, KLRK1, TNFRSF14, CTSG, CD36, GBP2, RPL39, HAVCR2, GBP3, GBP6, CHGA, GBP2B, GBP7, GBP9, GBP10, LALBA, FAU	2022	93	18082	2.50009	0.105809	0.00621307	0.00617157			GO:0071346~cellular response to interferon-gamma	9.56124e-06	5.01949
GOTERM_BP_DIRECT	GO:0000028~ribosomal small subunit assembly	11	0.413534	3.27e-05	RPS15, RPS14, RPS17, RPS28, RPS27, RPS19, RPS5, RPS27RT, RPSA, RPS2, RPS10	2022	21	18082	4.68424	0.157634	0.00867134	0.00861342
GOTERM_BP_DIRECT	GO:0019835~cytolysis	12	0.451128	3.31e-05	TSTA3, GZMA, FGL2, PRF1, GZMC, GZMB, MMD2, GZME, HC, GZMD, GZMG, GZMF	2022	25	18082	4.29246	0.159224	0.00867134	0.00861342
GOTERM_BP_DIRECT	GO:0032760~positive regulation of tumor necrosis factor production	19	0.714286	4.89e-05	H2-T23, PTAFR, IL18, ZBTB20, NOD1, CLU, RASGRP1, CD2, IFNG, IL23A, LEP, CCL4, TLR9, CCL3, CCL2, CD36, LGALS9, CCR5, TLR3	2022	59	18082	2.87983	0.225973	0.0121973	0.0121158
GOTERM_BP_DIRECT	GO:0032496~response to lipopolysaccharide	42	1.57895	5.95e-05	CXCL9, PTGER2, PTAFR, CXCL1, PTPN22, CXCL3, PTGS2, LIAS, COMT, CXCL2, THBD, PRDX2, EDNRB, TBXA2R, CASP1, TNFRSF14, CTSG, LGALS9, IL12RB2, NGFR, JUND, GCH1, UGT1A1, KCNJ8, NOS2, IL10RA, SLC11A1, RPL13A, ACOD1, PPBP, SOD2, FOXP1, NFKBIA, CXCL10, CXCL11, FASL, SLPI, FAS, CD27, S100A8, FGF10, IDO1	2022	197	18082	1.90655	0.26796	0.0141778	0.0140831
GOTERM_BP_DIRECT	GO:0007411~axon guidance	34	1.2782	8.68e-05	ROBO2, PRRXL1, MEG3, NRP1, SEMA3C, GATA3, SEMA3F, EFNA5, ROBO1, GLI2, EFNB2, ABLIM1, TUBB3, DVL1, NCAM1, SLIT2, EPHB1, PLXNA4, PLXNA3, NGFR, TGFB2, FOXD1, EPHA8, SEMA4F, ANK3, RUNX3, EXT1, KLF7, GAP43, EFNA2, NR4A3, KIF26B, FEZ1, CDK5R1	2022	149	18082	2.0406	0.365451	0.0197748	0.0196427
GOTERM_BP_DIRECT	GO:0045087~innate immune response	71	2.66917	9.42e-05	IGHM, ITK, CSF1, PIK3CD, IL27, IFIT2, IFIH1, C4B, C1S1, CASP4, TRIM21, OASL1, HAVCR2, OASL2, HERC6, GM13288, ZBP1, CD180, ACOD1, TLR1, ZAP70, CLEC4D, SLPI, NAIP6, OAS2, IL23A, OAS3, IRF1, TRIM13, TLR9, SH2D1B2, TLR11, TLR8, IGHE, TLR7, MASP1, PRKD1, TLR5, CLEC4E, S100A9, TLR3, S100A8, CFB, ANKRD17, NLRP1B, CFH, TXK, NLRC5, OAS1B, NOD1, GATA3, MEFV, SAMHD1, LY9, KLRK1, SLAMF7, CD55, SLAMF1, KLRG1,…	2022	400	18082	1.58732	0.389612	0.0205682	0.0204308
GOTERM_BP_DIRECT	GO:0031290~retinal ganglion cell axon guidance	10	0.37594	0.000142	ROBO2, NRP1, ISL2, ZIC2, RPL24, PTPRM, SEMA4F, SLIT2, EFNA5, EPHB1	2022	20	18082	4.47132	0.5245	0.0297334	0.0295348
GOTERM_BP_DIRECT	GO:0002181~cytoplasmic translation	13	0.488722	0.00019	GM10020, RPL31, RPLP1, RPLP0, RPL8, FTSJ1, RPL6L, RPL6, GM10709, RPL36, RPLP2, RPL26, RPL29	2022	34	18082	3.41924	0.631341	0.0375675	0.0373165
GOTERM_BP_DIRECT	GO:0045078~positive regulation of interferon-gamma biosynthetic process	8	0.300752	0.000201	TLR9, CD27, TLR8, TLR7, IL27, TNFRSF13C, TLR3, CD276	2022	13	18082	5.50316	0.65076	0.0375675	0.0373165
GOTERM_BP_DIRECT	GO:0060968~regulation of gene silencing	8	0.300752	0.000201	HIST2H3B, HIST1H3A, HIST1H3F, HIST1H3G, HIST1H3H, HIST1H3B, HIST1H3C, HIST1H3E	2022	13	18082	5.50316	0.65076	0.0375675	0.0373165
GOTERM_BP_DIRECT	GO:0006935~chemotaxis	28	1.05263	0.000209	ROBO2, CX3CR1, CXCL9, FLT1, PTAFR, PIK3CD, CXCR6, LSP1, CXCL3, CXCL2, ROBO1, CCL8, CCL4, CCRL2, CCL3, CCR9, CCL2, ZFP580, SLIT2, LGALS9, CCR5, PDGFRB, PDGFRA, CXCL10, CXCL11, S100A9, S100A8, FGF10	2022	118	18082	2.12198	0.665971	0.037732	0.03748
GOTERM_BP_DIRECT	GO:0045944~positive regulation of transcription from RNA polymerase II promoter	148	5.56391	0.000216	MAML2, FGF2, CARF, IKZF3, SPIC, RPS6KA5, SOX15, MYB, CIR1, SOX9, HOXA7, ARID2, PRL2C2, HOXA5, SOX4, SOX5, EOMES, MEF2B, OSR1, SLC11A1, EBF1, TSC2, CYS1, BHLHA15, POU3F1, RUNX3, FOXP1, AR, HOXB9, MAF, IL23A, HOXB4, NOBOX, PRKD1, PFN1, ATF6, HOXB5, KMT2D, AKNA, CTBP2, TXK, GLIS3, AGAP2, GATA6, GATA5, GATA4, GATA3, RTF1, FOXO1, PLAC8, HELZ2, SBNO2, BLOC1S2, BAG1, TFAP2B, JUND, VDR, ECD, NR2F1, CELA1…	2022	995	18082	1.33016	0.677639	0.037732	0.03748
GOTERM_BP_DIRECT	GO:0045653~negative regulation of megakaryocyte differentiation	9	0.338346	0.00023	HIST1H4A, HIST1H4B, HIST4H4, HIST1H4M, HIST2H4, HIST1H4N, HIST1H4I, HIST1H4C, HIST1H4D	2022	17	18082	4.73433	0.700541	0.0388916	0.0386318
GOTERM_BP_DIRECT	GO:0000122~negative regulation of transcription from RNA polymerase II promoter	113	4.24812	0.000278	GFI1, ZBTB20, UXT, RPS14, EDNRB, DACH1, SOX15, MYB, CIR1, SOX9, HOXA7, EOMES, HES6, MLIP, OSR1, FOXP4, RUNX3, FOXP2, FOXP1, HIST2H3B, MAF, RFX5, HOXB4, RSL1, HBB-Y, DLX4, CTBP2, GLIS3, GATA6, GATA3, RTF1, HIST1H3F, HIST1H3B, HOXC8, HIST1H3C, BPTF, HIST1H3E, ZBTB18, TFAP2B, PLK3, CBX6, ZFHX3, JUND, VDR, SNAI3, NR2F1, LARP7, CELA1, TRPV1, NR0B2, HOPX, NR2F6, BMP2, NR4A3, BCL6, FASL, ID2, BHLHE40, P…	2022	729	18082	1.38617	0.767433	0.0448977	0.0445978
GOTERM_BP_DIRECT	GO:0002250~adaptive immune response	31	1.16541	0.000287	CD86, H2-T23, ITK, DCLRE1C, TNFRSF13B, TXK, PIK3CD, TNFRSF13C, PIRB, LY9, CD79B, KLRK1, SLAMF7, CTLA4, SLAMF1, HAVCR2, EOMES, GM13288, IFNB1, ERAP1, SH2D1A, THEMIS, LILRB4A, LAX1, ZAP70, CLEC4D, RNF125, IFNG, CD8A, CD7, SH2D1B2	2022	139	18082	1.9944	0.777698	0.0448977	0.0445978
GOTERM_BP_DIRECT	GO:0034341~response to interferon-gamma	11	0.413534	0.000291	CD86, TGTP2, CIITA, TGTP1, GCH1, KYNU, A230050P20RIK, SLC11A1, IRGM2, MEFV, TRIM21	2022	26	18082	3.78342	0.782758	0.0448977	0.0445978
GOTERM_BP_DIRECT	GO:0045766~positive regulation of angiogenesis	28	1.05263	0.000323	CX3CR1, FLT1, GATA6, GATA4, FGF2, AQP1, CYSLTR2, TBXA2R, HMOX1, PRL2C2, SASH1, CCBE1, PTGIS, SPHK1, ERAP1, VEGFB, VEGFC, CELA1, MMP9, PGF, GREM1, IL1A, ANGPTL3, CHIL1, PRKD1, HC, EPHA1, ENG	2022	121	18082	2.06937	0.815557	0.0482898	0.0479673
GOTERM_BP_DIRECT	GO:0045214~sarcomere organization	12	0.451128	0.000333	MYBPC3, SIX4, NEURL2, TNNT2, TCAP, LDB3, NEB, CASQ1, MYLK3, ACTG1, TTN, FOXP1	2022	31	18082	3.46166	0.82532	0.0484585	0.0481348
GOTERM_BP_DIRECT	GO:0001774~microglial cell activation	9	0.338346	0.000374	TLR1, CX3CR1, TLR9, CASP1, TLR8, TLR7, TRPV1, CLU, TLR3	2022	18	18082	4.47132	0.85892	0.0529206	0.0525671
GOTERM_BP_DIRECT	GO:0035987~endodermal cell differentiation	11	0.413534	0.000417	MMP14, ITGA4, LAMB3, COL7A1, MMP2, COL6A1, GATA6, ITGA7, INHBA, MMP8, MMP9	2022	27	18082	3.64329	0.887367	0.0574518	0.0570681
GOTERM_BP_DIRECT	GO:0030101~natural killer cell activation	7	0.263158	0.000543	KLRB1C, KLRK1, IL2RB, IL18, KLRE1, ULBP1, IL18R1	2022	11	18082	5.69077	0.941864	0.072928	0.0724409
GOTERM_BP_DIRECT	GO:0042346~positive regulation of NF-kappaB import into nucleus	9	0.338346	0.000582	GREM1, SPHK1, TLR9, IL18, TLR7, PRKCQ, PTGS2, TLR3, IL18R1	2022	19	18082	4.23598	0.952782	0.0763022	0.0757926
GOTERM_BP_DIRECT	GO:0032609~interferon-gamma production	6	0.225564	0.000726	EOMES, ITK, TXK, AVPR2, RUNX3, IL12RB2	2022	8	18082	6.70697	0.977802	0.092838	0.0922179
GOTERM_BP_DIRECT	GO:0006336~DNA replication-independent nucleosome assembly	10	0.37594	0.00102663	HIST1H4A, HIST1H4B, HIST4H4, HIST1H4M, HIST2H4, UBN1, HIST1H4N, HIST1H4I, HIST1H4C, HIST1H4D	2022	25	18082	3.57705	0.995403	0.128084	0.127229
GOTERM_BP_DIRECT	GO:0050852~T cell receptor signaling pathway	15	0.56391	0.00107228	ITK, PDE4D, TXK, THEMIS, PTPN22, GATA3, ZAP70, PTPRC, CACNB4, THEMIS2, IFNG, CD28, CLEC2I, LCP2, CD247	2022	51	18082	2.63019	0.996382	0.130669	0.129796
GOTERM_BP_DIRECT	GO:0030324~lung development	27	1.01504	0.00110985	LAMA5, RAB3A, FGF2, CTGF, GLI2, ADAMTS2, FGF7, ZIC3, EIF4EBP1, HES1, HOXA5, CCBE1, CCDC39, PDGFRA, FBXW7, ACVR2B, FOXP2, FOXP1, MMP14, LOX, NFIB, CRISPLD2, MGP, CHIL1, SIM2, CFTR, FGF10	2022	124	18082	1.94719	0.997029	0.132173	0.13129
GOTERM_BP_DIRECT	GO:0008284~positive regulation of cell proliferation	85	3.19549	0.00119159	KLB, GLP1R, CNTF, THRB, TXNL4B, CSF1, RTKN2, BRK1, AREG, CLU, FGF2, CTGF, GLI2, RPS4X, UFL1, FGF7, EFEMP1, EDNRB, HMGN5, SOX9, TIMP1, SOX4, PDGFRB, EIF5A, PDGFRA, RPS9, POU1F1, FGFBP1, TSC22D1, IL15, SPHK1, CLEC11A, AVPR2, PAX3, LIFR, GAB2, OSMR, AGTR1A, PGF, EREG, GREM1, ALDH3A1, AR, NCOR1, IFNG, MVD, EPHA1, FXN, KMT2D, PDGFA, TGFA, AKR1C18, CRIP2, PTGS2, PTHLH, DPP4, EFNB2, PLAC8, RPS15A, EPCAM…	2022	542	18082	1.40244	0.998065	0.138754	0.137827
GOTERM_BP_DIRECT	GO:0030593~neutrophil chemotaxis	18	0.676692	0.00125319	VAV3, TGFB2, CSF3R, CXADR, PDE4D, CXCL1, PPBP, CXCL3, CXCL2, CCL8, IFNG, CCL4, SPP1, CCL3, CCL2, AMICA1, S100A9, S100A8	2022	69	18082	2.33286	0.998599	0.139485	0.138554
GOTERM_BP_DIRECT	GO:0043627~response to estrogen	19	0.714286	0.00126555	PDGFRB, TPH2, KMT2D, CAR2, TGFB2, MSTN, MMP2, GATA6, GATA4, GATA3, AGTR1A, AQP1, F7, MMP14, HMOX1, PPARG, ZFP366, ARSB, GSTM5	2022	75	18082	2.26547	0.998687	0.139485	0.138554
GOTERM_BP_DIRECT	GO:0045954~positive regulation of natural killer cell mediated cytotoxicity	9	0.338346	0.00127773	LAG3, KLRB1C, KLRK1, CADM1, SH2D1A, SH2D1B2, KLRE1, CD226, RASGRP1	2022	21	18082	3.83256	0.998769	0.139485	0.138554
GOTERM_BP_DIRECT	GO:0000027~ribosomal large subunit assembly	10	0.37594	0.00141591	RPL3, RPL10, RPL12, RPL11, RPL24, RPL23A, RPL6L, RPL3L, RPL6, MRPL11	2022	26	18082	3.43947	0.999404	0.151416	0.150404
GOTERM_BP_DIRECT	GO:0044406~adhesion of symbiont to host	6	0.225564	0.00148385	GBP6, GBP2B, GBP7, GBP9, GBP2, GBP3	2022	9	18082	5.96175	0.999582	0.152974	0.151952
GOTERM_BP_DIRECT	GO:0002224~toll-like receptor signaling pathway	8	0.300752	0.00151806	TLR1, CD86, CD180, TLR9, TLR8, TLR7, TLR5, TLR3	2022	17	18082	4.2083	0.999651	0.152974	0.151952
GOTERM_BP_DIRECT	GO:0002042~cell migration involved in sprouting angiogenesis	8	0.300752	0.00151806	GREM1, EFNB2, NRP1, MMRN2, CLEC14A, SLIT2, FGF2, ROBO1	2022	17	18082	4.2083	0.999651	0.152974	0.151952
GOTERM_BP_DIRECT	GO:0030154~cell differentiation	115	4.32331	0.001604	CNTF, RORC, FGF2, CTGF, SPIC, SOX15, STMN1, SOX9, PAQR8, EOMES, HES6, PRKCH, PRM1, OSR1, PGF, EREG, NOBOX, PRKD1, NGEF, MEG3, ADCYAP1R1, GGNBP2, CTBP2, ARHGEF28, PLD6, TEX19.1, EFNA5, NDRG2, RASGRP1, FOXO1, EFNB2, ARHGAP22, SBNO2, KLRK1, WNT4, NGFR, SRPK3, SYT4, CADM1, ODF3, TDRD9, RMDN3, TDRD7, FOXN3, FOXN1, PBX1, BMP2, HOOK1, MYF6, CSPG5, MYCBPAP, TCF4, CSPG4, SIM2, ROBO2, NRP1, PIWIL4, TENM3, …	2022	780	18082	1.31846	0.999778	0.158584	0.157525
GOTERM_BP_DIRECT	GO:0006355~regulation of transcription, DNA-templated	298	11.203	0.00173598	PRRXL1, GM14124, GFI1, HDAC11, IKZF3, UXT, SPIB, SPIC, RPS6KA5, MYB, SOX9, HOXA7, 2010315B03RIK, HOXA5, SOX4, ZFP286, SOX5, HES6, MEF2B, ZFP972, GM14139, PIH1D1, EBF1, ZFP738, BHLHA15, RUNX3, AR, ISL2, HOXB9, RFX5, HOXB4, ZSCAN26, PRKCQ, NOBOX, HOXB2, BCORL1, HOXB7, ZFP970, ATF6, HOXB5, L3MBTL1, ZFP986, ZFP985, ZFP983, CTBP2, ZFP869, TXK, ZFP988, ZFP987, MYCBP2, GATA6, GATA5, GATA4, GATA3, ZFP507…	2022	2279	18082	1.16933	0.999889	0.168454	0.167329
GOTERM_BP_DIRECT	GO:0007275~multicellular organism development	146	5.48872	0.00180492	PRRXL1, CNTF, CTNND2, RORC, DACH2, FGF2, DACH1, TBC1D32, STMN1, HOXA7, HOXA5, PDGFRB, PAQR8, EOMES, HES6, CCBE1, PDGFRA, PRM1, EPHA8, EBF1, THEMIS, ISLR2, PGF, DKK2, EREG, ISL2, HOXB9, HOXB4, PRR15, NOBOX, HOXB2, HOXB7, NGEF, HOXB5, ADCYAP1R1, GGNBP2, DLX4, CHRD, PDGFA, EFNA5, NDRG2, EFNB2, ARHGAP22, STK36, KHDC3, DVL1, TNFRSF14, HOXC9, HOXC8, WNT4, ZBTB18, NGFR, SRPK3, FZD2, DNASE2A, CADM1, VDR,…	2022	1029	18082	1.26883	0.999923	0.17196	0.170811
GOTERM_BP_DIRECT	GO:0032689~negative regulation of interferon-gamma production	10	0.37594	0.00191555	IL10, IL33, CD274, IL1RL1, PGLYRP2, IL20RB, LGALS9, PDCD1LG2, GATA3, HAVCR2	2022	27	18082	3.31209	0.999957	0.179241	0.178043
GOTERM_BP_DIRECT	GO:0007155~cell adhesion	76	2.85714	0.00225681	CYFIP2, TENM3, CSF3R, ITGB4, ZAN, CTNND2, PTPRM, WISP1, CTGF, CDH3, CDH1, TNR, ITGB7, CD36, AMICA1, EDIL3, EPHB1, MYBPC3, KIRREL3, CXADR, KLRA7, ITGA4, VWF, GP1BB, EPHA8, PRKCE, APLP1, OMD, ATP1B1, KLRA8, KLRA9, CLDN11, COL6A2, COL6A1, COL6A4, ANGPTL3, COL8A2, CDH13, ITGA7, PKP1, ITGA6, CD226, EPHA1, DSC2, ENG, CX3CR1, LAMA5, AMIGO3, NRXN1, PCDH15, PCDH19, LY9, LPP, DPP4, EFNB2, SRPX2, GPNMB, PER…	2022	485	18082	1.40132	0.999993	0.207468	0.206082
GOTERM_BP_DIRECT	GO:0006937~regulation of muscle contraction	9	0.338346	0.00251033	MYLK2, TNNT1, TNNC1, TNNT2, TNNC2, TNNT3, ANXA6, ATP2A1, CASQ1	2022	23	18082	3.49929	0.999998	0.226796	0.225281
GOTERM_BP_DIRECT	GO:0030194~positive regulation of blood coagulation	7	0.263158	0.00262159	F7, PRDX2, TBXA2R, ENPP4, HPSE, CD36, S100A9	2022	14	18082	4.47132	0.999999	0.228953	0.227423
GOTERM_BP_DIRECT	GO:0048771~tissue remodeling	7	0.263158	0.00262159	MMP14, IL23A, MMP2, CHD7, CSPG4, CELA1, MMP9	2022	14	18082	4.47132	0.999999	0.228953	0.227423
GOTERM_BP_DIRECT	GO:0070208~protein heterotrimerization	8	0.300752	0.00321688	COL1A1, COL1A2, GNA11, COL6A2, GNAQ, COL6A1, COL6A4, OGT	2022	19	18082	3.76532	1	0.276335	0.27449
GOTERM_BP_DIRECT	GO:0002040~sprouting angiogenesis	10	0.37594	0.00333125	CCBE1, NRP1, RNF213, FLT1, ANGPT1, CDH13, PRL2C2, PGF, LOXL2, ENG	2022	29	18082	3.08367	1	0.281544	0.279664
GOTERM_BP_DIRECT	GO:0001525~angiogenesis	42	1.57895	0.00347751	NRP1, FLT1, NRXN1, PDE3B, PDGFA, TGFA, TSPAN12, PTGS2, FGF2, CTGF, EFNB2, ARHGAP22, RNF213, SRPX2, HEY1, KRIT1, HMOX1, CCL2, HOXA7, EPHB1, VAV3, CCBE1, ANGPT1, MMP2, VEGFB, IL18, VEGFC, PGF, EREG, GREM1, MMP14, EPGN, CCDC80, LEP, MMRN2, ANGPTL3, COL8A2, CSPG4, PRKD1, EPHA1, FGF10, ENG	2022	239	18082	1.57151	1	0.289241	0.287309
GOTERM_BP_DIRECT	GO:0007157~heterophilic cell-cell adhesion via plasma membrane cell adhesion molecules	14	0.526316	0.00393977	COLEC10, CXADR, TENM3, CADM1, AMIGO3, ITGA4, TENM4, NRXN1, LGALS1, IL1RAPL1, CD226, LGALS9, AMICA1, CBLN1	2022	52	18082	2.40763	1	0.319936	0.317799
GOTERM_BP_DIRECT	GO:0042102~positive regulation of T cell proliferation	16	0.601504	0.00396868	CD86, CD274, IL15, TNFRSF13C, PDCD1LG2, IL6, PTPRC, IFNG, IL23A, LEP, CD28, HES1, PRKCQ, CD46, CD276, HAVCR2	2022	64	18082	2.23566	1	0.319936	0.317799
GOTERM_BP_DIRECT	GO:0002230~positive regulation of defense response to virus by host	25	0.93985	0.00406361	FAM13B, MSTN, IL27, PTPN22, ZCCHC17, MYLK, FGF7, HIST1H3A, NTHL1, HIST1H3F, HIST1H3G, HIST1H3H, HIST1H3B, HIST1H3C, HIST1H3E, FGFBP1, STAT2, ATP1B1, LSM4, HIST2H3B, SUPT3, IL23A, MAP1A, CSPG5, ASB2	2022	122	18082	1.83251	1	0.322626	0.320471
GOTERM_BP_DIRECT	GO:0097191~extrinsic apoptotic signaling pathway	12	0.451128	0.00434607	IL33, TGFB2, NDUFA13, FASL, IFNG, CD27, G0S2, FAS, INHBA, ACVR1B, HIPK1, TLR3	2022	41	18082	2.61736	1	0.333482	0.331255
GOTERM_BP_DIRECT	GO:0009653~anatomical structure morphogenesis	8	0.300752	0.00447725	PDGFRA, ONECUT2, ELF3, GSC, FSCN1, HOXC13, EREG, FBN1	2022	20	18082	3.57705	1	0.333482	0.331255
GOTERM_BP_DIRECT	GO:0032330~regulation of chondrocyte differentiation	6	0.225564	0.00448884	SCIN, MAF, SIX2, GLG1, PTHLH, CTGF	2022	11	18082	4.8778	1	0.333482	0.331255
GOTERM_BP_DIRECT	GO:0098792~xenophagy	22	0.827068	0.00450095	FGFBP1, MSTN, FAM13B, STAT2, ATP1B1, ZCCHC17, LSM4, MYLK, FGF7, HIST2H3B, HIST1H3A, SUPT3, NTHL1, MAP1A, HIST1H3F, CSPG5, HIST1H3G, HIST1H3H, ASB2, HIST1H3B, HIST1H3C, HIST1H3E	2022	103	18082	1.91008	1	0.333482	0.331255
GOTERM_BP_DIRECT	GO:0031295~T cell costimulation	9	0.338346	0.00451855	DPP4, EFNB2, CD274, LGALS1, CD5, CD28, TNFRSF14, TNFRSF13C, ICOS	2022	25	18082	3.21935	1	0.333482	0.331255
GOTERM_BP_DIRECT	GO:0060326~cell chemotaxis	18	0.676692	0.00500074	PDGFRB, PDGFRA, DOCK4, CXCL9, RHOG, CXCL1, CXCL2, AGTR1A, CXCL10, CXCL11, CCL8, HOXB9, CCL4, CCL3, PLXNB3, CCL2, PRKCQ, EPHB1	2022	78	18082	2.06368	1	0.36189	0.359473
GOTERM_BP_DIRECT	GO:0045356~positive regulation of interferon-alpha biosynthetic process	4	0.150376	0.00511066	TLR9, TLR8, TLR7, TLR3	2022	4	18082	8.94263	1	0.36189	0.359473
GOTERM_BP_DIRECT	GO:0046545~development of primary female sexual characteristics	4	0.150376	0.00511066	ADCYAP1R1, DACH1, ACVR1B, DACH2	2022	4	18082	8.94263	1	0.36189	0.359473
GOTERM_BP_DIRECT	GO:0030335~positive regulation of cell migration	36	1.35338	0.00606211	PRR5, CD274, LRRC15, FLT1, ATP8A1, ONECUT2, CSF1, SEMA3C, PIK3CD, PDGFA, SEMA3F, MYLK, AQP1, GPNMB, CCL3, RACK1, WASH1, DRD1, PDGFRB, PDGFRA, TGFB2, HSPA5, SPHK1, MMP2, MMP3, SEMA4F, SEMA4G, COL1A1, CXCL10, MMP14, BMP2, ANGPTL3, CDH13, ITGA6, EPHA1, CBLL1	2022	203	18082	1.58589	1	0.408251	0.405524
GOTERM_BP_DIRECT	GO:0006352~DNA-templated transcription, initiation	11	0.413534	0.00607515	HIST1H4A, HIST1H4B, HIST4H4, HIST1H4M, HIST2H4, HIST1H4N, TAF9, HIST1H4I, TCF4, HIST1H4C, HIST1H4D	2022	37	18082	2.65862	1	0.408251	0.405524
GOTERM_BP_DIRECT	GO:0071549~cellular response to dexamethasone stimulus	11	0.413534	0.00607515	IL6, MSTN, GDNF, RPL32, IFNB1, EIF4EBP1, CCL2, FBXO32, AGTR1A, FOXO1, AQP1	2022	37	18082	2.65862	1	0.408251	0.405524
GOTERM_BP_DIRECT	GO:0048265~response to pain	8	0.300752	0.00607701	CALCA, EDNRB, GCH1, CACNA1B, CACNA1A, TRPV1, DBH, COMT	2022	21	18082	3.40672	1	0.408251	0.405524
GOTERM_BP_DIRECT	GO:0070098~chemokine-mediated signaling pathway	14	0.526316	0.00655982	CXCL9, GPR75, CXCL1, PPBP, CXCL3, CXCL2, CXCL10, CXCL11, CCL8, CCL4, CCR9, CCL3, CCL2, ACKR1	2022	55	18082	2.27631	1	0.435107	0.432201
GOTERM_BP_DIRECT	GO:0051289~protein homotetramerization	17	0.639098	0.00688358	GBP5, CDA, GPX3, DCXR, TRPV1, SAMHD1, SOD2, CRYZ, PFKL, ALDH5A1, SYT11, CTH, FBP1, ACADS, PFKM, DCTPP1, DECR1	2022	74	18082	2.05439	1	0.450875	0.447863
GOTERM_BP_DIRECT	GO:0008217~regulation of blood pressure	15	0.56391	0.00748626	CALCA, GCH1, ERAP1, NPR3, NPY1R, CACNA1B, SOD2, PTGS2, ACTA2, COL1A2, EDNRB, CYP4F18, LEP, HMOX1, PPARG	2022	62	18082	2.16354	1	0.47547	0.472294
GOTERM_BP_DIRECT	GO:0010863~positive regulation of phospholipase C activity	5	0.18797	0.00751378	PDGFRB, PDGFRA, FLT1, PTAFR, FGF2	2022	8	18082	5.58914	1	0.47547	0.472294
GOTERM_BP_DIRECT	GO:0008016~regulation of heart contraction	9	0.338346	0.00757412	MYBPC3, GLP1R, GJA1, CALCA, THRB, TNNT2, HRC, CACNA1B, HOPX	2022	27	18082	2.98088	1	0.47547	0.472294
GOTERM_BP_DIRECT	GO:0034765~regulation of ion transmembrane transport	26	0.977444	0.00762203	CLIC5, CLIC3, CATSPER2, KCNE3, KCNE4, KCNA2, CACNA1B, CACNA1A, CACNA1D, KCNA6, KCNA7, TRPM5, CACNG4, KCNJ3, KCND1, KCNJ11, KCNJ8, KCNIP2, WWP2, ANO6, CACNB2, TMEM37, KCNU1, CACNB4, KCNS3, KCNQ5	2022	135	18082	1.72228	1	0.47547	0.472294
GOTERM_BP_DIRECT	GO:0006936~muscle contraction	13	0.488722	0.00778191	MYBPC3, TMOD1, MYBPC1, TMOD2, MYL6B, TTN, ACTA2, MYL1, NDUFS6, TNNT2, ANXA6, DRD1, MYH4	2022	50	18082	2.32508	1	0.479732	0.476527
GOTERM_BP_DIRECT	GO:0042311~vasodilation	8	0.300752	0.00806693	CALCA, EDNRB, GCH1, KCNJ8, BDKRB2, DRD1, SOD2, CFTR	2022	22	18082	3.25187	1	0.49152	0.488237
GOTERM_BP_DIRECT	GO:0019933~cAMP-mediated signaling	10	0.37594	0.00851395	GLP1R, ADCYAP1R1, DGKQ, NPR3, ADGRG6, ADCY3, ADCY1, SOX9, ADCY8, RAPGEF4	2022	33	18082	2.70989	1	0.512794	0.509369
GOTERM_BP_DIRECT	GO:0010628~positive regulation of gene expression	61	2.29323	0.0105265	MYLK2, CNTF, CSF1, PIK3CD, PTPN22, FGF2, CTGF, EPB41L4B, PPP3CA, GJA1, CDH3, HMGN5, SOX9, LGALS9, CCR5, TRP53INP1, FOXD1, OSR1, SLC11A1, MST1, AVPR2, IL18, ANK3, POU3F1, MUP1, POU5F1, ACTA2, IL1A, AR, ACTA1, MAF, IFNG, TLR9, CD46, TLR3, ENG, GATA4, GATA3, ACVR1B, LMNA, CCL3, STAP1, ZFP580, HES1, STOX1, IL33, TGFB2, VDR, SNF8, INHBA, NR0B2, POU4F1, IL6, BMP2, ID2, CNTN1, PLP1, LCN2, CD28, IL7R, OGT	2022	399	18082	1.36717	1	0.623232	0.61907
GOTERM_BP_DIRECT	GO:0043410~positive regulation of MAPK cascade	21	0.789474	0.0105854	NGFR, IGHM, CNTF, FLT1, IGFBP4, EPHA8, PRKCE, PDGFA, NENF, AR, IL6, BMP2, PTPRC, RIT2, BANK1, LEP, TIMP2, FAS, TNFRSF14, CD36, FGF10	2022	104	18082	1.80572	1	0.623232	0.61907
GOTERM_BP_DIRECT	GO:0032729~positive regulation of interferon-gamma production	13	0.488722	0.0107335	PDE4D, TXK, SLC11A1, IL18, IL27RA, KLRK1, IL23A, KLRE1, CD226, ULBP1, IL18R1, IL12RB2, HAVCR2	2022	52	18082	2.23566	1	0.624929	0.620755
GOTERM_BP_DIRECT	GO:0043032~positive regulation of macrophage activation	7	0.263158	0.0109473	IL10, IL33, IL1RL1, IFI204, LGALS9, ULBP1, HAVCR2	2022	18	18082	3.47769	1	0.630372	0.626161
GOTERM_BP_DIRECT	GO:0034123~positive regulation of toll-like receptor signaling pathway	4	0.150376	0.0117135	TLR9, PIK3AP1, TLR5, TLR3	2022	5	18082	7.1541	1	0.646092	0.641777
GOTERM_BP_DIRECT	GO:0035878~nail development	4	0.150376	0.0117135	ITGB4, ITGA6, HOXC13, FOXN1	2022	5	18082	7.1541	1	0.646092	0.641777
GOTERM_BP_DIRECT	GO:0010574~regulation of vascular endothelial growth factor production	4	0.150376	0.0117135	IL6, CCL2, AQP4, NDRG2	2022	5	18082	7.1541	1	0.646092	0.641777
GOTERM_BP_DIRECT	GO:0030241~skeletal muscle myosin thick filament assembly	4	0.150376	0.0117135	TMOD1, TCAP, MYH4, TTN	2022	5	18082	7.1541	1	0.646092	0.641777
GOTERM_BP_DIRECT	GO:0001819~positive regulation of cytokine production	9	0.338346	0.0119677	SLC11A1, LEP, LGALS9, GATA3, TLR5, LURAP1, TLR3, EREG, HAVCR2	2022	29	18082	2.7753	1	0.653234	0.648871
GOTERM_BP_DIRECT	GO:0097186~amelogenesis	5	0.18797	0.0123377	CSF3R, ITGB4, PERP, KLK4, ITGA6	2022	9	18082	4.96813	1	0.666492	0.66204
GOTERM_BP_DIRECT	GO:0010508~positive regulation of autophagy	11	0.413534	0.012948	PRKAA2, IFNG, LRRK2, TLR9, TSC2, MEFV, RNF152, TRIM21, TRP53INP2, FOXO1, TRP53INP1	2022	41	18082	2.39924	1	0.692321	0.687696
GOTERM_BP_DIRECT	GO:0030574~collagen catabolic process	8	0.300752	0.0134202	ADAMTS2, MMP14, MMP13, MMP2, MMP3, PRTN3, MMP8, MMP9	2022	24	18082	2.98088	1	0.706626	0.701906
GOTERM_BP_DIRECT	GO:0030097~hemopoiesis	18	0.676692	0.0134852	PDGFRB, L3MBTL1, KIRREL3, TGFB2, ANGPT1, GFI1, GLRX5, RTKN2, NKAP, ZBTB32, CRIP2, HBB-BS, SOD2, RUNX3, FOXN1, ADD2, EBP, HOXB4	2022	86	18082	1.87171	1	0.706626	0.701906
GOTERM_BP_DIRECT	GO:0043065~positive regulation of apoptotic process	52	1.95489	0.0138753	MTCH1, CLU, IFIT2, CASP12, TNFSF10, CASP1, RACK1, CTLA4, PHLDA1, HOXA5, SOX4, PHLDA3, TRP53INP1, BOK, PDGFRB, EIF5A, BNIP3L, TSC22D1, MMP2, RPS6, IL18, ANO6, MMP9, IFNG, EEF1A2, ITGA6, PPARG, ATF6, TLR3, IDO1, GATA6, TEX261, PTGS2, FOXO1, SCIN, KLRK1, HMOX1, SLIT2, NGFR, MOAP1, TGFB2, GZMA, TRPV1, POU4F1, IL6, BMP2, BCL6, FASL, WT1, RPS29, FAS, PDCD1	2022	335	18082	1.38811	1	0.719868	0.71506
GOTERM_BP_DIRECT	GO:0007169~transmembrane receptor protein tyrosine kinase signaling pathway	20	0.75188	0.0141654	PDGFRB, PDGFRA, ITK, LTK, FLT1, PILRB2, ANGPT1, CSF1, EPHA8, TXK, GFRA2, ZAP70, GDNF, STAP1, NRTN, LCP2, CSPG4, EPHA1, SH2D6, EPHB1	2022	100	18082	1.78853	1	0.727714	0.722854
GOTERM_BP_DIRECT	GO:0042274~ribosomal small subunit biogenesis	7	0.263158	0.0145152	RPS15, RPS17, RPS28, RPS16, RPS19, RPS6, RPS24	2022	19	18082	3.29465	1	0.731342	0.726457
GOTERM_BP_DIRECT	GO:0032753~positive regulation of interleukin-4 production	7	0.263158	0.0145152	H2-T23, IL33, CD28, IL20RB, PRKCQ, GATA3, HAVCR2	2022	19	18082	3.29465	1	0.731342	0.726457
GOTERM_BP_DIRECT	GO:0006096~glycolytic process	10	0.37594	0.01531	HK3, PFKL, TPI1, PGAM2, GM3839, ENO2, GAPDH, PFKM, HK2, DHTKD1	2022	36	18082	2.48406	1	0.762705	0.757611
GOTERM_BP_DIRECT	GO:0042060~wound healing	19	0.714286	0.0154288	PDGFRB, PDGFRA, TGFB2, SLC11A1, TGFA, CXCL2, FGF2, AQP1, COL1A1, EPB41L4B, IL6, FGF7, CDH3, VANGL2, LOX, TIMP1, HPSE, S100A8, FGF10	2022	94	18082	1.80755	1	0.762705	0.757611
GOTERM_BP_DIRECT	GO:0008285~negative regulation of cell proliferation	58	2.18045	0.0158879	FGF2, ROBO1, MTBP, GJA1, BDKRB2, HIST1H2AE, TIMP2, HIST1H2AG, SOX9, ARID2, SOX4, TRP53INP1, IL10, PBRM1, HIST1H2AI, TSC2, DLEC1, HIST1H2AP, EREG, IL1A, AR, HMGA1-RS1, IFNG, IRF1, CDH13, PPARG, TAX1BP3, MEG3, SLFN1, GATA3, PTGS2, TSPAN32, IL1RL1, SCIN, HMOX1, MSX1, SLIT2, TFAP2B, CDKN2B, TGFB2, VDR, VEGFC, INHBA, LBX1, SOD2, SLURP1, H19, IL6, BMP2, BCL6, WT1, NFIB, CTH, PHF14, PEMT, HSPA1A, FGF10,…	2022	384	18082	1.35071	1	0.77236	0.767201
GOTERM_BP_DIRECT	GO:0071222~cellular response to lipopolysaccharide	35	1.31579	0.0159189	CD86, CX3CR1, GSTP1, GFI1, CXCL3, CXCL2, SBNO2, EDNRB, KLRK1, TBXA2R, CCL2, STAP1, CD36, GBP2, HAVCR2, IL10, GBP6, NOS2, PDE4D, NFKBIL1, CD180, IL18, ACOD1, NR1H3, AICDA, CXCL10, IL6, GBP10, IFNG, PLSCR2, TLR9, LCN2, CMPK2, TLR5, OGT	2022	209	18082	1.49757	1	0.77236	0.767201
GOTERM_BP_DIRECT	GO:0070588~calcium ion transmembrane transport	18	0.676692	0.016787	P2RY12, SLC24A3, CATSPER2, TRPC1, CACNA1B, TRPV3, CACNA1A, CACNA1D, ATP2A1, ANO6, TRPV1, PKD1, CACNA1G, TMC2, CACNB2, TMEM37, CACNB4, CACNG4	2022	88	18082	1.82917	1	0.796947	0.791624
GOTERM_BP_DIRECT	GO:0001816~cytokine production	8	0.300752	0.0168819	ITK, MAF, TXK, PTAFR, CD226, S1PR3, DBH, RASGRP1	2022	25	18082	2.86164	1	0.796947	0.791624
GOTERM_BP_DIRECT	GO:0060122~inner ear receptor stereocilium organization	8	0.300752	0.0168819	IFT20, VANGL2, USH1G, HEY1, KIF3A, PCDH15, IFT27, HES1	2022	25	18082	2.86164	1	0.796947	0.791624
GOTERM_BP_DIRECT	GO:0042493~response to drug	52	1.95489	0.0172238	CD86, PTPRM, COMT, AQP1, CDH3, LGALS1, CDH1, CASP1, TIMP2, CD38, CAR9, IL10, VAV3, UGT1A1, MMP2, MMP9, PGF, ALDH3A1, LOX, IFNG, RPP21, PPARG, ADCYAP1R1, GATA6, TGFA, GATA4, ADCY1, GATA3, PTGS2, TBXA2R, CCL3, NCAM1, DRD1, ABCB1B, TFAP2B, RPH3AL, TGFB2, SLC12A5, JUND, KCNJ11, MGMT, VEGFB, HTR1B, VEGFC, MTHFR, INHBA, SOD2, COL1A1, IL6, LCN2, PEMT, FOSB	2022	339	18082	1.37173	1	0.805828	0.800446
GOTERM_BP_DIRECT	GO:0006730~one-carbon metabolic process	9	0.338346	0.0179917	CAR3, CAR2, ALDH1L1, MTHFR, CAR9, CAR12, CAR8, CAR6, ALDH1L2	2022	31	18082	2.59625	1	0.834305	0.828732
GOTERM_BP_DIRECT	GO:0021612~facial nerve structural organization	5	0.18797	0.0187661	NRP1, HOXB2, SEMA3F, PLXNA4, PLXNA3	2022	10	18082	4.47132	1	0.842751	0.837122
GOTERM_BP_DIRECT	GO:0046007~negative regulation of activated T cell proliferation	5	0.18797	0.0187661	CD274, BTN2A2, BTN1A1, PDCD1LG2, IDO1	2022	10	18082	4.47132	1	0.842751	0.837122
GOTERM_BP_DIRECT	GO:0030517~negative regulation of axon extension	7	0.263158	0.0188171	RTN4R, NRP1, TNR, SEMA4F, SLIT2, CCR5, CDK5R1	2022	20	18082	3.12992	1	0.842751	0.837122
GOTERM_BP_DIRECT	GO:0032722~positive regulation of chemokine production	7	0.263158	0.0188171	IL6, TLR9, IL18, TLR7, LGALS9, TLR3, HAVCR2	2022	20	18082	3.12992	1	0.842751	0.837122
GOTERM_BP_DIRECT	GO:0050679~positive regulation of epithelial cell proliferation	16	0.601504	0.0197864	OSR1, NME2, VEGFC, TGFA, FGF2, FOXP2, FOXP1, NME1, IL6, FGF7, EPGN, NR4A3, KIF3A, SOX9, STOX1, FGF10	2022	76	18082	1.88266	1	0.863488	0.857721
GOTERM_BP_DIRECT	GO:0006956~complement activation	6	0.225564	0.0199393	C4B, C1RA, C1S1, HC, MASP1, CFB	2022	15	18082	3.57705	1	0.863488	0.857721
GOTERM_BP_DIRECT	GO:0002690~positive regulation of leukocyte chemotaxis	6	0.225564	0.0199393	F7, CXCL10, CXCL9, CXCL11, ZFP580, PPBP	2022	15	18082	3.57705	1	0.863488	0.857721
GOTERM_BP_DIRECT	GO:0050918~positive chemotaxis	6	0.225564	0.0199393	NRP1, FGF7, ANGPT1, PLXNB3, TSC2, FGF10	2022	15	18082	3.57705	1	0.863488	0.857721
GOTERM_BP_DIRECT	GO:0007517~muscle organ development	14	0.526316	0.0204449	LAMA5, SRPK3, ZFHX3, PAX3, LBX1, KY, MYOD1, LMNA, MYF6, MSX1, PAXBP1, VAMP5, SGCG, HIST1H1B	2022	63	18082	1.98725	1	0.878125	0.872259
GOTERM_BP_DIRECT	GO:0051897~positive regulation of protein kinase B signaling	19	0.714286	0.020885	NGFR, OSBPL8, ANGPT1, IL18, PDGFA, AKR1C18, GATA3, MUP1, FGF2, POU5F1, RASD2, F7, IL6, LEP, CD28, CHIL1, TNFAIP8L3, HPSE, STOX1	2022	97	18082	1.75165	1	0.884409	0.878502
GOTERM_BP_DIRECT	GO:0046427~positive regulation of JAK-STAT cascade	8	0.300752	0.0209288	GHR, IL10, IL6, CNTF, CENPJ, LEP, AGAP2, HES1	2022	26	18082	2.75158	1	0.884409	0.878502
GOTERM_BP_DIRECT	GO:0021637~trigeminal nerve structural organization	4	0.150376	0.0214898	NRP1, SEMA3F, PLXNA4, PLXNA3	2022	6	18082	5.96175	1	0.90085	0.894833
GOTERM_BP_DIRECT	GO:0048870~cell motility	7	0.263158	0.0239132	CCDC80, SRPX2, ITGB4, FSCN1, BRK1, PHACTR1, IER2	2022	21	18082	2.98088	1	0.986655	0.980065
GOTERM_BP_DIRECT	GO:0002227~innate immune response in mucosa	7	0.263158	0.0239132	HIST1H2BN, HIST1H2BJ, HIST1H2BL, HIST1H2BK, FAU, HIST1H2BR, RPL39	2022	21	18082	2.98088	1	0.986655	0.980065
GOTERM_BP_DIRECT	GO:0045429~positive regulation of nitric oxide biosynthetic process	11	0.413534	0.0244628	SMPD3, IL6, KLRK1, IFNG, DDAH2, TRPV1, SOD2, PTGS2, TLR5, ULBP1, CLU	2022	45	18082	2.18598	1	1	0.99351
GOTERM_BP_DIRECT	GO:0071260~cellular response to mechanical stimulus	16	0.601504	0.024644	PTGS2, AQP1, COL1A1, GJA1, IRF1, ARHGDIA, CASP4, CASP1, FAS, TLR8, TLR7, SOX9, TLR5, SLC38A2, TLR3, ENG	2022	78	18082	1.83439	1	1	0.99351
GOTERM_BP_DIRECT	GO:0043123~positive regulation of I-kappaB kinase/NF-kappaB signaling	26	0.977444	0.0248508	ANKRD17, NOD1, CXXC5, GJA1, LGALS1, TSPAN6, CASP1, TNFSF10, S100A13, HMOX1, CD36, LURAP1, BRD4, SECTM1A, PRKCE, IL1A, FASL, EEF1D, CTH, TRIM13, TLR9, S100A4, PRKD1, UBE2V1, CCDC22, TLR3	2022	149	18082	1.56046	1	1	0.99351
GOTERM_BP_DIRECT	GO:0019731~antibacterial humoral response	9	0.338346	0.0259232	HIST1H2BN, H2-T23, SLPI, HIST1H2BJ, HIST1H2BL, HIST1H2BK, FAU, HIST1H2BR, RPL39	2022	33	18082	2.4389	1	1	0.99351
GOTERM_BP_DIRECT	GO:0055008~cardiac muscle tissue morphogenesis	6	0.225564	0.0263924	MYLK2, BMP2, ANGPT1, TCAP, EPOR, TTN	2022	16	18082	3.35349	1	1	0.99351
GOTERM_BP_DIRECT	GO:0002755~MyD88-dependent toll-like receptor signaling pathway	6	0.225564	0.0263924	TLR1, TLR9, TLR11, TLR8, TLR7, TLR5	2022	16	18082	3.35349	1	1	0.99351
GOTERM_BP_DIRECT	GO:0002281~macrophage activation involved in immune response	5	0.18797	0.0269245	IL33, ZAP70, SBNO2, PRKCE, HAVCR2	2022	11	18082	4.06483	1	1	0.99351
GOTERM_BP_DIRECT	GO:0021785~branchiomotor neuron axon guidance	5	0.18797	0.0269245	NRP1, MYCBP2, SEMA3F, PLXNA4, PLXNA3	2022	11	18082	4.06483	1	1	0.99351
GOTERM_BP_DIRECT	GO:0050707~regulation of cytokine secretion	5	0.18797	0.0269245	TLR1, TLR9, TLR11, TLR8, TLR5	2022	11	18082	4.06483	1	1	0.99351
GOTERM_BP_DIRECT	GO:0030198~extracellular matrix organization	21	0.789474	0.0272323	PDGFRA, LAMA5, TGFB2, OLFML2B, COL27A1, ERO1LB, TNXB, ECM2, LAMB3, APLP1, MMP9, CCDC80, ELF3, CRISPLD2, SMOC1, ABI3BP, COL6A4, TNR, SOX9, HPSE, RECK	2022	114	18082	1.64733	1	1	0.99351
GOTERM_BP_DIRECT	GO:0009790~embryo development	16	0.601504	0.0273827	MEG3, COLEC10, TPI1, TNFAIP1, OAS1D, ACVR1B, EPOR, DLK1, FOXP2, FOXP1, THBD, NDST1, BMP2, ELF3, BIRC5, CDK5R1	2022	79	18082	1.81117	1	1	0.99351
GOTERM_BP_DIRECT	GO:0001501~skeletal system development	20	0.75188	0.0275215	TGFB2, VDR, CHD7, NPR3, CHRD, MMP9, ACVR2B, PTHLH, GLI2, AES, COL1A1, COL1A2, GNA11, GNAQ, COL5A2, RPL38, SOX9, SOX4, HOXA5, FBN1	2022	107	18082	1.67152	1	1	0.99351
GOTERM_BP_DIRECT	GO:0007229~integrin-mediated signaling pathway	18	0.676692	0.0277688	VAV3, LAMA5, ITGA4, ITGB4, TXK, NME2, GAB2, TSPAN32, CTGF, ADAM19, FUT8, EIF6, ADAM4, ITGA10, PLP1, ITGA7, ITGB7, ITGA6	2022	93	18082	1.73083	1	1	0.99351
GOTERM_BP_DIRECT	GO:0070374~positive regulation of ERK1 and ERK2 cascade	31	1.16541	0.0284605	NRP1, PDGFA, NOD1, PTPN22, GATA4, RASGRP1, FGF2, CTGF, CYSLTR2, CCL8, GPNMB, CCL4, CCL3, CCL2, TNFAIP8L3, CD36, SLAMF1, HAVCR2, NELFE, FGF21, PDGFRB, PDGFRA, MAP2K2, ANGPT1, FBXW7, EPOR, IL1A, IL6, BMP2, CHIL1, FGF10	2022	188	18082	1.47458	1	1	0.99351
GOTERM_BP_DIRECT	GO:0016337~single organismal cell-cell adhesion	20	0.75188	0.0300198	CYFIP2, CD53, TNXB, CXADR, ITGA4, CTNND2, RPSA, PKD1, CD2, CLDN5, CDH3, CCDC80, SRPX2, CDH1, PKP1, ITGA6, SOX9, SLIT2, ICOS, CBLL1	2022	108	18082	1.65604	1	1	0.99351
GOTERM_BP_DIRECT	GO:0042110~T cell activation	9	0.338346	0.0306824	CD2, DPP4, IL6, HSH2D, SATB1, CD8A, CD28, CD48, CD276	2022	34	18082	2.36717	1	1	0.99351
GOTERM_BP_DIRECT	GO:0006952~defense response	21	0.789474	0.0321673	TGTP2, COLEC10, TGTP1, IFNB1, IRGM2, IRGM1, ACOD1, NOD1, LSP1, DEFB42, GM12185, TLR1, F830016B08RIK, IGTP, GM4951, GM4841, CCR5, GM5431, TLR3, 9930111J21RIK1, IDO1	2022	116	18082	1.61892	1	1	0.99351
GOTERM_BP_DIRECT	GO:0050796~regulation of insulin secretion	11	0.413534	0.0323873	SYT5, SNAP25, TFAP2B, KCNJ11, IFNG, NOS2, UQCC2, GNAQ, LEP, PDE3B, SYT7	2022	47	18082	2.09296	1	1	0.99351
GOTERM_BP_DIRECT	GO:0006469~negative regulation of protein kinase activity	18	0.676692	0.0334107	RTN4R, LRRC15, CISH, TSC2, ASPN, IL6, DBNDD2, PTPRC, PODNL1, DEPTOR, PPP1R1A, UBASH3B, GNAQ, DVL1, DRD1, EPHA1, PKIG, SOCS7	2022	95	18082	1.69439	1	1	0.99351
GOTERM_BP_DIRECT	GO:0003203~endocardial cushion morphogenesis	6	0.225564	0.0340363	TGFB2, BMP2, HEY1, MDM4, SOX9, ENG	2022	17	18082	3.15622	1	1	0.99351
GOTERM_BP_DIRECT	GO:0010880~regulation of release of sequestered calcium ion into cytosol by sarcoplasmic reticulum	6	0.225564	0.0340363	PDE4D, CHD7, DHRS7C, HRC, CASQ1, NOL3	2022	17	18082	3.15622	1	1	0.99351
GOTERM_BP_DIRECT	GO:0048485~sympathetic nervous system development	6	0.225564	0.0340363	NRP1, TFAP2B, GDNF, GATA3, SOX4, PLXNA4	2022	17	18082	3.15622	1	1	0.99351
GOTERM_BP_DIRECT	GO:0032754~positive regulation of interleukin-5 production	4	0.150376	0.034517	IL33, IL1RL1, PDE4D, GATA3	2022	7	18082	5.11007	1	1	0.99351
GOTERM_BP_DIRECT	GO:0060763~mammary duct terminal end bud growth	4	0.150376	0.034517	CSF1, MST1, SLIT2, ROBO1	2022	7	18082	5.11007	1	1	0.99351
GOTERM_BP_DIRECT	GO:0072075~metanephric mesenchyme development	4	0.150376	0.034517	PDGFRB, SIX4, WT1, OSR1	2022	7	18082	5.11007	1	1	0.99351
GOTERM_BP_DIRECT	GO:0045359~positive regulation of interferon-beta biosynthetic process	4	0.150376	0.034517	TLR9, TLR8, TLR7, TLR3	2022	7	18082	5.11007	1	1	0.99351
GOTERM_BP_DIRECT	GO:0002282~microglial cell activation involved in immune response	3	0.112782	0.0346714	CX3CR1, IL33, TLR3	2022	3	18082	8.94263	1	1	0.99351
GOTERM_BP_DIRECT	GO:0032814~regulation of natural killer cell activation	3	0.112782	0.0346714	LEP, SH2D1B2, SLAMF7	2022	3	18082	8.94263	1	1	0.99351
GOTERM_BP_DIRECT	GO:0017198~N-terminal peptidyl-serine acetylation	3	0.112782	0.0346714	NAA10, NAA11, TXNL4A	2022	3	18082	8.94263	1	1	0.99351
GOTERM_BP_DIRECT	GO:0001781~neutrophil apoptotic process	3	0.112782	0.0346714	HCAR2, IL6, IFNG	2022	3	18082	8.94263	1	1	0.99351
GOTERM_BP_DIRECT	GO:0050954~sensory perception of mechanical stimulus	3	0.112782	0.0346714	PRRXL1, IFNG, TRPV1	2022	3	18082	8.94263	1	1	0.99351
GOTERM_BP_DIRECT	GO:0002826~negative regulation of T-helper 1 type immune response	3	0.112782	0.0346714	IL33, IL1RL1, HAVCR2	2022	3	18082	8.94263	1	1	0.99351
GOTERM_BP_DIRECT	GO:0018002~N-terminal peptidyl-glutamic acid acetylation	3	0.112782	0.0346714	NAA10, NAA11, TXNL4A	2022	3	18082	8.94263	1	1	0.99351
GOTERM_BP_DIRECT	GO:0048769~sarcomerogenesis	3	0.112782	0.0346714	TCAP, MYLK3, TTN	2022	3	18082	8.94263	1	1	0.99351
GOTERM_BP_DIRECT	GO:0006925~inflammatory cell apoptotic process	3	0.112782	0.0346714	FASL, IFNG, FAS	2022	3	18082	8.94263	1	1	0.99351
GOTERM_BP_DIRECT	GO:0050727~regulation of inflammatory response	13	0.488722	0.0356047	PGLYRP2, IL1R1, SBNO2, BCL6, DUOXA1, CASP4, TLR9, CASP1, PIK3AP1, S100A9, MGLL, S100A8, BRD4	2022	61	18082	1.90581	1	1	0.99351
GOTERM_BP_DIRECT	GO:0001666~response to hypoxia	31	1.16541	0.0365413	FLT1, PYGM, NOL3, LIMD1, LOXL2, DPP4, SCFD1, CASP1, HMOX1, CCL2, CD38, CAR9, SOX4, TGFB2, PTGIS, NOS2, MMP2, VEGFB, IL18, TSC2, VEGFC, MTHFR, ATP1B1, SOD2, SOD3, PGF, ALDH3A1, F7, MMP14, BMP2, LEP	2022	192	18082	1.44386	1	1	0.99351
GOTERM_BP_DIRECT	GO:0023019~signal transduction involved in regulation of gene expression	7	0.263158	0.0366876	MESP2, PDGFRA, EPCAM, GSC, GATA4, MSX1, DAND5	2022	23	18082	2.72167	1	1	0.99351
GOTERM_BP_DIRECT	GO:0001823~mesonephros development	5	0.18797	0.0368903	WT1, OSR1, GATA3, WNT4, FGF10	2022	12	18082	3.7261	1	1	0.99351
GOTERM_BP_DIRECT	GO:0001818~negative regulation of cytokine production	5	0.18797	0.0368903	IL10, GPNMB, SLC11A1, PPARG, NDRG2	2022	12	18082	3.7261	1	1	0.99351
GOTERM_BP_DIRECT	GO:0032740~positive regulation of interleukin-17 production	5	0.18797	0.0368903	IL23A, IL15, IL18, PRKCQ, LY9	2022	12	18082	3.7261	1	1	0.99351
GOTERM_BP_DIRECT	GO:0055003~cardiac myofibril assembly	5	0.18797	0.0368903	PDGFRB, PDGFRA, TCAP, MYLK3, TTN	2022	12	18082	3.7261	1	1	0.99351
GOTERM_BP_DIRECT	GO:0009142~nucleoside triphosphate biosynthetic process	5	0.18797	0.0368903	NME2, CMPK2, NME4, AK5, NME1	2022	12	18082	3.7261	1	1	0.99351
GOTERM_BP_DIRECT	GO:0001658~branching involved in ureteric bud morphogenesis	11	0.413534	0.036958	GREM1, LAMA5, BMP2, FOXD1, GDNF, WT1, SOX9, FGF2, PBX1, PGF, WNT4	2022	48	18082	2.04935	1	1	0.99351
GOTERM_BP_DIRECT	GO:0097421~liver regeneration	8	0.300752	0.0369795	NFKBIA, IL10, RPL30, RPS16, RPL32, HMOX1, SRSF5, GFER	2022	29	18082	2.46693	1	1	0.99351
GOTERM_BP_DIRECT	GO:0048565~digestive tract development	10	0.37594	0.0395541	CLMP, ITGB4, HRH2, GATA6, GATA5, PDGFA, ITGA6, GATA3, PKD1, FGF10	2022	42	18082	2.1292	1	1	0.99351
GOTERM_BP_DIRECT	GO:0001932~regulation of protein phosphorylation	13	0.488722	0.0398267	MAP2K2, STAT2, RIT2, PRKAR1B, LEP, DVL1, CCDC88C, TLR9, TLR8, TLR7, FNIP1, AGRN, ROPN1	2022	62	18082	1.87507	1	1	0.99351
GOTERM_BP_DIRECT	GO:0048754~branching morphogenesis of an epithelial tube	9	0.338346	0.0419206	LAMA5, MMP14, TMEM67, MGP, SLIT2, PKD1, WNT4, FGF10, GLI2	2022	36	18082	2.23566	1	1	0.99351
GOTERM_BP_DIRECT	GO:0048015~phosphatidylinositol-mediated signaling	9	0.338346	0.0419206	PDGFRB, PDGFRA, NPR3, PTAFR, PIK3CD, GAB2, CAR8, PIK3C2A, OGT	2022	36	18082	2.23566	1	1	0.99351
GOTERM_BP_DIRECT	GO:0032543~mitochondrial translation	9	0.338346	0.0419206	LARS2, MRPS15, MRPL2, MRPS16, MRPS24, MTERF3, MRPS18A, MRPL23, CHCHD1	2022	36	18082	2.23566	1	1	0.99351
GOTERM_BP_DIRECT	GO:0032502~developmental process	6	0.225564	0.0429167	MTERF3, RBM41, NSRP1, RNPC3, COMT, NPAS3	2022	18	18082	2.98088	1	1	0.99351
GOTERM_BP_DIRECT	GO:0045598~regulation of fat cell differentiation	6	0.225564	0.0429167	ATAT1, LEP, RORC, HES1, PPARG, LPIN1	2022	18	18082	2.98088	1	1	0.99351
GOTERM_BP_DIRECT	GO:0002076~osteoblast development	6	0.225564	0.0429167	JUND, HEY1, SATB2, LIMD1, PTHLH, GLI2	2022	18	18082	2.98088	1	1	0.99351
GOTERM_BP_DIRECT	GO:0051602~response to electrical stimulus	8	0.300752	0.0437425	IL6, BRD1, RAB3A, MSTN, EEF1A2, S100A13, SOD2, KCNJ3	2022	30	18082	2.3847	1	1	0.99351
GOTERM_BP_DIRECT	GO:0030336~negative regulation of cell migration	19	0.714286	0.04617	CX3CR1, OSBPL8, IL1RN, CHRD, STC1, SLURP1, ROBO1, DACH1, ARHGDIA, PLXNB3, DRD1, SLIT2, CCR5, EPHA1, ARID2, RECK, ENG, WNT4, TRP53INP1	2022	106	18082	1.60292	1	1	0.99351
GOTERM_BP_DIRECT	GO:1902287~semaphorin-plexin signaling pathway involved in axon guidance	5	0.18797	0.0486948	NRP1, PLXNB3, SEMA3F, PLXNA4, PLXNA3	2022	13	18082	3.43947	1	1	0.99351
GOTERM_BP_DIRECT	GO:0031274~positive regulation of pseudopodium assembly	5	0.18797	0.0486948	GM14137, CDC42EP3, CDC42EP2, CDC42EP1, WASH1	2022	13	18082	3.43947	1	1	0.99351
GOTERM_BP_DIRECT	GO:0003215~cardiac right ventricle morphogenesis	5	0.18797	0.0486948	TGFB2, SEMA3C, GATA4, GATA3, SOX4	2022	13	18082	3.43947	1	1	0.99351
GOTERM_BP_DIRECT	GO:0033555~multicellular organismal response to stress	5	0.18797	0.0486948	PPP3CA, ADCYAP1R1, LGALS1, NCAM1, IDO1	2022	13	18082	3.43947	1	1	0.99351
GOTERM_BP_DIRECT	GO:0014068~positive regulation of phosphatidylinositol 3-kinase signaling	13	0.488722	0.0492962	PDGFRB, PRR5, CNTF, TGFB2, FLT1, ANGPT1, IL18, AGAP2, PDGFA, LEP, CD28, SOX9, PIK3AP1	2022	64	18082	1.81647	1	1	0.99351
GOTERM_BP_DIRECT	GO:0010977~negative regulation of neuron projection development	13	0.488722	0.0492962	NGFR, IL15RA, GFI1, NR2F1, THOC2, EFEMP1, RIT2, LGALS1, INPP5J, TNR, HES1, CSPG4, RUNX1T1	2022	64	18082	1.81647	1	1	0.99351
GOTERM_BP_DIRECT	GO:0006475~internal protein amino acid acetylation	4	0.150376	0.0507189	NAA10, NAA11, ASL, TXNL4A	2022	8	18082	4.47132	1	1	0.99351
GOTERM_BP_DIRECT	GO:0032725~positive regulation of granulocyte macrophage colony-stimulating factor production	4	0.150376	0.0507189	IL23A, TLR9, IL18, RASGRP1	2022	8	18082	4.47132	1	1	0.99351
GOTERM_BP_DIRECT	GO:0015670~carbon dioxide transport	4	0.150376	0.0507189	CAR2, AQP4, CAR12, AQP1	2022	8	18082	4.47132	1	1	0.99351
GOTERM_BP_DIRECT	GO:0048739~cardiac muscle fiber development	4	0.150376	0.0507189	CXADR, TCAP, NEXN, TTN	2022	8	18082	4.47132	1	1	0.99351
GOTERM_BP_DIRECT	GO:1903169~regulation of calcium ion transmembrane transport	4	0.150376	0.0507189	HRC, PTPN22, ATP1B1, TMC2	2022	8	18082	4.47132	1	1	0.99351
GOTERM_BP_DIRECT	GO:0051549~positive regulation of keratinocyte migration	4	0.150376	0.0507189	EPB41L4B, FGF7, MMP9, FGF10	2022	8	18082	4.47132	1	1	0.99351
GOTERM_BP_DIRECT	GO:0000492~box C/D snoRNP assembly	4	0.150376	0.0507189	PIH1D1, TAF9, PIH1D2, GM3086	2022	8	18082	4.47132	1	1	0.99351
GOTERM_BP_DIRECT	GO:0070723~response to cholesterol	4	0.150376	0.0507189	F7, PMVK, CCL3, CCR5	2022	8	18082	4.47132	1	1	0.99351
GOTERM_BP_DIRECT	GO:2000379~positive regulation of reactive oxygen species metabolic process	8	0.300752	0.0512532	PDGFRB, EIF5A, DUOXA1, LEP, ACOD1, AKR1C18, ROMO1, CD36	2022	31	18082	2.30778	1	1	0.99351
GOTERM_BP_DIRECT	GO:0034113~heterotypic cell-cell adhesion	6	0.225564	0.05306	CD2, PTPRC, ITGA4, PERP, ITGA7, ITGB7	2022	19	18082	2.82399	1	1	0.99351
GOTERM_BP_DIRECT	GO:0060749~mammary gland alveolus development	6	0.225564	0.05306	AR, ID2, AGAP2, TGFA, AREG, HOXA5	2022	19	18082	2.82399	1	1	0.99351
GOTERM_BP_DIRECT	GO:0021772~olfactory bulb development	7	0.263158	0.0531471	EOMES, EXT1, EFNA2, LRRK2, ID2, CHD7, SLIT2	2022	25	18082	2.50394	1	1	0.99351
GOTERM_BP_DIRECT	GO:0048010~vascular endothelial growth factor receptor signaling pathway	7	0.263158	0.0531471	NRP1, FLT1, VEGFB, VEGFC, CCL2, PRKD1, PGF	2022	25	18082	2.50394	1	1	0.99351
GOTERM_BP_DIRECT	GO:0043588~skin development	12	0.451128	0.0542448	COL1A1, NGFR, TFAP2B, ADAMTS2, TCF7L1, ITGB4, COL5A2, DACT2, SLITRK5, PDGFA, ITGA6, PKD1	2022	58	18082	1.8502	1	1	0.99351
GOTERM_BP_DIRECT	GO:0007519~skeletal muscle tissue development	12	0.451128	0.0542448	ZBTB18, MEG3, SRPK3, SIX4, MYOD1, MYF6, MYL6B, CASQ1, VAMP5, FOXP2, KLHL31, FOXP1	2022	58	18082	1.8502	1	1	0.99351
GOTERM_BP_DIRECT	GO:0048666~neuron development	12	0.451128	0.0542448	ZBTB18, ATAT1, NRP1, TGFB2, CNTF, TENM4, NCAM1, THOC2, SOD2, PACSIN1, NR2F6, GLI2	2022	58	18082	1.8502	1	1	0.99351
GOTERM_BP_DIRECT	GO:0071300~cellular response to retinoic acid	13	0.488722	0.0545632	LTK, NDUFA13, OSR1, HALR1, KRT13, AQP1, COL1A1, LEP, CCL2, PPARG, SOX9, BRINP3, OGT	2022	65	18082	1.78853	1	1	0.99351
GOTERM_BP_DIRECT	GO:0050731~positive regulation of peptidyl-tyrosine phosphorylation	18	0.676692	0.0553385	PDGFRA, NRP1, IGHM, ANGPT1, VEGFC, TGFA, EFNA5, AREG, GHR, IL6, FGF7, CNTN1, SH2D1B2, TNFRSF14, CSPG4, CD36, AGRN, FGF10	2022	101	18082	1.59374	1	1	0.99351
GOTERM_BP_DIRECT	GO:0048662~negative regulation of smooth muscle cell proliferation	9	0.338346	0.055589	RALBP1, VIPR2, IFNG, IL15, NPR3, HMOX1, PPARG, NDRG2, COMT	2022	38	18082	2.11799	1	1	0.99351
GOTERM_BP_DIRECT	GO:0001656~metanephros development	9	0.338346	0.055589	ROBO2, GDNF, WT1, SIX2, ID2, OSR1, SLIT2, WNT4, FBN1	2022	38	18082	2.11799	1	1	0.99351
GOTERM_BP_DIRECT	GO:0051781~positive regulation of cell division	10	0.37594	0.0582176	IL1A, TGFB2, FGF7, VEGFB, VEGFC, TGFA, PDGFA, FGF2, PGF, EREG	2022	45	18082	1.98725	1	1	0.99351
GOTERM_BP_DIRECT	GO:0071347~cellular response to interleukin-1	15	0.56391	0.0589149	PTGIS, ACOD1, TANK, CXCL2, MYLK3, IL6, CCL8, IRF1, CCL4, CHIL1, CCL3, LCN2, CCL2, SOX9, RBMX	2022	80	18082	1.67674	1	1	0.99351
GOTERM_BP_DIRECT	GO:2000134~negative regulation of G1/S transition of mitotic cell cycle	8	0.300752	0.0595273	SLFN8, CDKN2B, BTN2A2, GPNMB, SLFN1, FHL1, CTDSPL, SLFN9	2022	32	18082	2.23566	1	1	0.99351
GOTERM_BP_DIRECT	GO:0045892~negative regulation of transcription, DNA-templated	78	2.93233	0.0607393	CIITA, NDUFA13, THRB, GFI1, NKAP, ZBTB20, LIMD1, LOXL2, DNMT3L, DACH1, RPS6KA5, HEY1, ZIC2, SIX4, MYB, SIX3, CD38, CIR1, SOX9, HOXA7, SOX5, TLE2, FOXD1, MUP1, POU5F1, FOXP2, EREG, AES, FOXP1, GREM1, AR, HMGA1-RS1, NCOR1, ELF3, IRF1, BIRC5, PPARG, RSL1, L3MBTL1, MEG3, CALCA, RAMP3, ZFP869, CTBP2, GATA6, BHLHE22, GATA3, FOXS1, SBNO2, CCDC85B, HES1, ZFP382, MSX1, BEND5, WNT4, RUNX1T1, ZBTB18, TFAP2B…	2022	579	18082	1.20471	1	1	0.99351
GOTERM_BP_DIRECT	GO:0071372~cellular response to follicle-stimulating hormone stimulus	5	0.18797	0.0623276	EPHA8, AKR1C18, GATA4, INHBA, EFNA5	2022	14	18082	3.1938	1	1	0.99351
GOTERM_BP_DIRECT	GO:0048246~macrophage chemotaxis	5	0.18797	0.0623276	CX3CR1, EDNRB, CCL3, CCL2, RPL13A	2022	14	18082	3.1938	1	1	0.99351
GOTERM_BP_DIRECT	GO:0050919~negative chemotaxis	7	0.263158	0.0628126	SEMA3C, PDGFA, SEMA4F, SLIT2, SEMA4G, SEMA3F, PLXNA3	2022	26	18082	2.40763	1	1	0.99351
GOTERM_BP_DIRECT	GO:0032967~positive regulation of collagen biosynthetic process	7	0.263158	0.0628126	PDGFRB, IL18, CCL2, LTBP1, WNT4, CTGF, ENG	2022	26	18082	2.40763	1	1	0.99351
GOTERM_BP_DIRECT	GO:0007219~Notch signaling pathway	21	0.789474	0.0628277	MESP2, MAML2, FBXW7, PGAM2, NKAP, GZMB, NR0B2, DLK1, GRIP2, EPN1, PTP4A3, BMP2, HEY1, RPS19, PERP, CNTN1, HES1, S1PR3, SOX9, RPS27A, UBA52	2022	125	18082	1.50236	1	1	0.99351
GOTERM_BP_DIRECT	GO:0030199~collagen fibril organization	9	0.338346	0.0633719	GREM1, COL1A1, TGFB2, ADAMTS2, TNXB, COL1A2, LOX, COL5A2, LOXL2	2022	39	18082	2.06368	1	1	0.99351
GOTERM_BP_DIRECT	GO:0007204~positive regulation of cytosolic calcium ion concentration	24	0.902256	0.06407	EIF5A, GLP1R, PDGFRA, FIS1, FZD2, PTGER2, CACNA1A, CXCL1, TRPV1, CXCL3, PKD1, KNG2, CXCL2, EPOR, AGTR1A, CACNA1G, GJA1, EDNRB, TBXA2R, CCL3, BDKRB2, CD38, CD36, CCR5	2022	148	18082	1.45016	1	1	0.99351
GOTERM_BP_DIRECT	GO:0030886~negative regulation of myeloid dendritic cell activation	3	0.112782	0.0642321	IL10, TSPAN32, HAVCR2	2022	4	18082	6.70697	1	1	0.99351
GOTERM_BP_DIRECT	GO:0034154~toll-like receptor 7 signaling pathway	3	0.112782	0.0642321	TLR7, PIK3AP1, HAVCR2	2022	4	18082	6.70697	1	1	0.99351
GOTERM_BP_DIRECT	GO:0035910~ascending aorta morphogenesis	3	0.112782	0.0642321	TGFB2, HES1, SOX4	2022	4	18082	6.70697	1	1	0.99351
GOTERM_BP_DIRECT	GO:0072210~metanephric nephron development	3	0.112782	0.0642321	TFAP2B, FOXD1, WNT4	2022	4	18082	6.70697	1	1	0.99351
GOTERM_BP_DIRECT	GO:0072107~positive regulation of ureteric bud formation	3	0.112782	0.0642321	SIX4, GDNF, GATA3	2022	4	18082	6.70697	1	1	0.99351
GOTERM_BP_DIRECT	GO:0072606~interleukin-8 secretion	3	0.112782	0.0642321	NOS2, LEP, CHIL1	2022	4	18082	6.70697	1	1	0.99351
GOTERM_BP_DIRECT	GO:0051902~negative regulation of mitochondrial depolarization	3	0.112782	0.0642321	NGFR, HSH2D, BOK	2022	4	18082	6.70697	1	1	0.99351
GOTERM_BP_DIRECT	GO:0060129~thyroid-stimulating hormone-secreting cell differentiation	3	0.112782	0.0642321	BMP2, FGF2, WNT4	2022	4	18082	6.70697	1	1	0.99351
GOTERM_BP_DIRECT	GO:0048066~developmental pigmentation	6	0.225564	0.0644743	MREG, EDNRB, ZIC2, GNA11, GNAQ, PAX3	2022	20	18082	2.68279	1	1	0.99351
GOTERM_BP_DIRECT	GO:0007399~nervous system development	53	1.99248	0.0651581	ROBO2, PRRXL1, NRP1, CNTF, NRSN1, AVIL, ROBO1, ELAVL3, ZIC2, ZIC3, STMN1, EPHB1, HES6, EPHA8, METRN, ISLR2, PAX3, NAV1, GFRA2, NME1, GAP43, MAP1B, PRKD1, INA, DBN1, NGEF, BRSK1, BRSK2, AMIGO3, SEMA3C, BHLHE22, GATA3, EFNA5, NDRG2, EFNB2, GNG8, SLIT2, PLXNA4, NGFR, NR2F1, SEMA4F, ZIC5, SEMA4G, LBX1, POU4F1, GDNF, CNTN1, PLXNB3, SARM1, CSPG5, TCF4, C77370, SIM2	2022	377	18082	1.25719	1	1	0.99351
GOTERM_BP_DIRECT	GO:0006631~fatty acid metabolic process	25	0.93985	0.0654897	TNXB, PRKAA2, ACSM3, TECR, ACSM4, PTGS2, ALKBH7, GHR, ACOXL, CD36, DECR2, ACADS, DECR1, LYPLA2, PTGIS, ACSF3, ACSF2, ACOX2, NDUFS6, ANGPTL3, ECHDC2, CRYL1, LPIN3, MGLL, SLC27A5	2022	156	18082	1.43311	1	1	0.99351
GOTERM_BP_DIRECT	GO:0019722~calcium-mediated signaling	10	0.37594	0.0655123	PPP3CA, LRRK2, SPHK1, CCL3, CACNA1D, DRD1, BHLHA15, CCR5, PPP1R9A, AGTR1A	2022	46	18082	1.94405	1	1	0.99351
GOTERM_BP_DIRECT	GO:0045597~positive regulation of cell differentiation	10	0.37594	0.0655123	EOMES, GHR, GLP1R, AR, BMP2, GDNF, GATA3, CLU, FGF2, CTGF	2022	46	18082	1.94405	1	1	0.99351
GOTERM_BP_DIRECT	GO:0006351~transcription, DNA-templated	232	8.7218	0.0655923	PRRXL1, GFI1, HDAC11, IKZF3, UXT, SPIB, SPIC, MYB, SOX9, HOXA7, HOXA5, SOX4, SOX5, HES6, MEF2B, PIH1D1, EBF1, BHLHA15, RUNX3, AR, HOXB9, RFX5, HOXB4, ZSCAN26, NOBOX, HOXB2, ZSCAN25, BCORL1, HOXB7, ATF6, HOXB5, L3MBTL1, CTBP2, TXK, MYCBP2, GATA6, GATA5, GATA4, GATA3, ZFP507, RTF1, PRDM11, MED12L, HELZ2, COMMD9, HIVEP3, HOXC9, HOXC8, JUND, MTERF3, SNAI3, NR2F1, SNF8, INO80, SMARCA1, PARP14, ELL2, N…	2022	1885	18082	1.10063	1	1	0.99351
GOTERM_BP_DIRECT	GO:0030855~epithelial cell differentiation	13	0.488722	0.066202	TAGLN, FZD2, PIH1D1, GATA6, RPSA, DNPH1, PTHLH, TST, ELF3, WT1, KRT14, PPARG, FGF10	2022	67	18082	1.73514	1	1	0.99351
GOTERM_BP_DIRECT	GO:0043401~steroid hormone mediated signaling pathway	11	0.413534	0.0664816	AR, THRB, NR4A3, VDR, NR2F1, RORC, NR1H3, PPARG, NR2C2, NR0B2, NR2F6	2022	53	18082	1.85602	1	1	0.99351
GOTERM_BP_DIRECT	GO:0007566~embryo implantation	12	0.451128	0.0666319	CALCA, PTGIS, CDH1, MMP2, MST1, KLF9, H2-Q7, STC1, ACOD1, PTGS2, MMP9, RECK	2022	60	18082	1.78853	1	1	0.99351
GOTERM_BP_DIRECT	GO:2001240~negative regulation of extrinsic apoptotic signaling pathway in absence of ligand	8	0.300752	0.0685745	CX3CR1, PRDX2, GDNF, EYA2, EYA4, AGAP2, SGK3, FGF10	2022	33	18082	2.16791	1	1	0.99351
GOTERM_BP_DIRECT	GO:0030816~positive regulation of cAMP metabolic process	4	0.150376	0.0699095	CHGA, CXCL10, CXCL9, CXCL11	2022	9	18082	3.9745	1	1	0.99351
GOTERM_BP_DIRECT	GO:0045741~positive regulation of epidermal growth factor-activated receptor activity	4	0.150376	0.0699095	EPGN, FBXW7, TGFA, EREG	2022	9	18082	3.9745	1	1	0.99351
GOTERM_BP_DIRECT	GO:0010226~response to lithium ion	4	0.150376	0.0699095	ACTA1, TFAP2B, ADCY1, PTGS2	2022	9	18082	3.9745	1	1	0.99351
GOTERM_BP_DIRECT	GO:0042308~negative regulation of protein import into nucleus	4	0.150376	0.0699095	ANGPT1, CABP1, PKIG, GBP4	2022	9	18082	3.9745	1	1	0.99351
GOTERM_BP_DIRECT	GO:0045410~positive regulation of interleukin-6 biosynthetic process	4	0.150376	0.0699095	TLR1, IFNG, PTAFR, EREG	2022	9	18082	3.9745	1	1	0.99351
GOTERM_BP_DIRECT	GO:1902902~negative regulation of autophagosome assembly	4	0.150376	0.0699095	SCFD1, LRRK2, FEZ1, MTM1	2022	9	18082	3.9745	1	1	0.99351
GOTERM_BP_DIRECT	GO:0030644~cellular chloride ion homeostasis	4	0.150376	0.0699095	SLC12A5, FASL, WNK4, CACNA1A	2022	9	18082	3.9745	1	1	0.99351
GOTERM_BP_DIRECT	GO:0034138~toll-like receptor 3 signaling pathway	4	0.150376	0.0699095	CD86, LGALS9, TLR3, HAVCR2	2022	9	18082	3.9745	1	1	0.99351
GOTERM_BP_DIRECT	GO:0071407~cellular response to organic cyclic compound	14	0.526316	0.0713405	P2RY12, NOS2, MGMT, IL18, GLI2, NFKBIA, BMP2, LGALS1, ARHGDIA, CCL3, RGS20, PPARG, ITGA6, PAK3	2022	75	18082	1.66929	1	1	0.99351
GOTERM_BP_DIRECT	GO:0045893~positive regulation of transcription, DNA-templated	77	2.89474	0.0713551	CIITA, MSTN, RORC, FGF2, GLI2, MED12, FGF7, ZIC2, SIX4, CDH1, ZIC3, MYB, CD38, SOX9, SOX4, TRP53INP2, TRP53INP1, IL10, EOMES, ARHGEF11, POU1F1, PBRM1, MAP2K2, RHOG, EBF1, PAX3, POU3F1, RUNX3, POU5F1, FOXP1, GREM1, AR, HMGA1-RS1, ELF3, IFNG, MYOD1, IRF1, PPARG, MEG3, GATA6, GATA5, GATA4, GATA3, MRPL12, FOXO1, NPAS3, SERTAD1, DVL1, HIVEP3, HES1, WNT4, BPTF, TFAP2B, ZFHX3, FZD2, NR1H3, INHBA, ZIC5, …	2022	576	18082	1.19546	1	1	0.99351
GOTERM_BP_DIRECT	GO:0042130~negative regulation of T cell proliferation	9	0.338346	0.071799	CD274, GPNMB, SLFN1, IL20RB, CTLA4, PDCD1LG2, CD276, HAVCR2, IDO1	2022	40	18082	2.01209	1	1	0.99351
GOTERM_BP_DIRECT	GO:0051898~negative regulation of protein kinase B signaling	9	0.338346	0.071799	MSTN, BTN2A2, BANK1, MMP3, RACK1, TSC2, POU5F1, PHLDA3, MTM1	2022	40	18082	2.01209	1	1	0.99351
GOTERM_BP_DIRECT	GO:0045787~positive regulation of cell cycle	9	0.338346	0.071799	ANKRD17, IL10, TGFB2, NR4A3, RPS15A, ID2, BIRC5, TRIM21, STOX1	2022	40	18082	2.01209	1	1	0.99351
GOTERM_BP_DIRECT	GO:0009952~anterior/posterior pattern specification	19	0.714286	0.0720776	HOXC13, HIPK1, ACVR2B, PBX1, GLI2, VANGL2, HOXB9, ZIC3, KIF3A, HOXB4, HOXB2, MSX1, HOXC9, HOXA7, HOXC8, HOXB7, HOXA5, HOXB5, BPTF	2022	112	18082	1.51705	1	1	0.99351
GOTERM_BP_DIRECT	GO:0006006~glucose metabolic process	13	0.488722	0.0725862	TFAP2B, TPI1, KCNJ11, DCXR, NPY1R, CACNA1A, GM3839, HK2, PGM2L1, ALDH5A1, LEP, GAPDH, FBN1	2022	68	18082	1.70962	1	1	0.99351
GOTERM_BP_DIRECT	GO:0030317~sperm motility	13	0.488722	0.0725862	CCDC39, DNAH11, CATSPER2, MST1, ADCY3, NSUN7, TAF7L, INPP5B, RHOX5, DNAIC1, WT1, TNP2, ROPN1	2022	68	18082	1.70962	1	1	0.99351
GOTERM_BP_DIRECT	GO:0006885~regulation of pH	7	0.263158	0.073444	CAR2, EDNRB, SLC9A7, SLC9A9, CAR12, SLC4A4, AGTR1A	2022	27	18082	2.31846	1	1	0.99351
GOTERM_BP_DIRECT	GO:0009117~nucleotide metabolic process	7	0.263158	0.073444	NT5C, NME2, AMPD1, NME4, AMPD3, DNPH1, NME1	2022	27	18082	2.31846	1	1	0.99351
GOTERM_BP_DIRECT	GO:0009268~response to pH	5	0.18797	0.0777415	CAR2, GJA1, KCNJ8, TRPV1, ARSB	2022	15	18082	2.98088	1	1	0.99351
GOTERM_BP_DIRECT	GO:0007202~activation of phospholipase C activity	5	0.18797	0.0777415	ITK, ADCYAP1R1, TXK, GNAQ, MS4A2	2022	15	18082	2.98088	1	1	0.99351
GOTERM_BP_DIRECT	GO:0006376~mRNA splice site selection	5	0.18797	0.0777415	CELF2, CELF4, LUC7L3, NOL3, RBMX	2022	15	18082	2.98088	1	1	0.99351
GOTERM_BP_DIRECT	GO:0006165~nucleoside diphosphate phosphorylation	5	0.18797	0.0777415	NME2, CMPK2, NME4, AK5, NME1	2022	15	18082	2.98088	1	1	0.99351
GOTERM_BP_DIRECT	GO:0061351~neural precursor cell proliferation	5	0.18797	0.0777415	RPGRIP1, IFT20, KIF3A, EPHB1, DBN1	2022	15	18082	2.98088	1	1	0.99351
GOTERM_BP_DIRECT	GO:0003181~atrioventricular valve morphogenesis	5	0.18797	0.0777415	TGFB2, BMP2, HEY1, MDM4, GATA4	2022	15	18082	2.98088	1	1	0.99351
GOTERM_BP_DIRECT	GO:0071526~semaphorin-plexin signaling pathway	8	0.300752	0.0783984	NRP1, SEMA3C, ARHGDIA, PLXNB3, SEMA4F, SEMA4G, PLXNA4, PLXNA3	2022	34	18082	2.10415	1	1	0.99351
GOTERM_BP_DIRECT	GO:0050715~positive regulation of cytokine secretion	8	0.300752	0.0783984	CD209D, IL10, IL1A, CADM1, CASP1, CD36, CLEC4E, AGTR1A	2022	34	18082	2.10415	1	1	0.99351
GOTERM_BP_DIRECT	GO:0030217~T cell differentiation	9	0.338346	0.0808741	PTPRC, CACNB4, LEP, CHD7, HS1BP3, PTPN22, GATA3, IL7R, SOX4	2022	41	18082	1.96302	1	1	0.99351
GOTERM_BP_DIRECT	GO:0048704~embryonic skeletal system morphogenesis	11	0.413534	0.0815889	SIX4, GSC, SIX2, SATB2, HOXB4, HOXB2, HOXC9, HOXA7, HOXB7, HOXA5, HOXB5	2022	55	18082	1.78853	1	1	0.99351
GOTERM_BP_DIRECT	GO:0048538~thymus development	11	0.413534	0.0815889	CTC1, PRDX2, CACNB4, MAP2K2, SIX4, MYB, HES1, GATA3, FOXN1, PBX1, FGF10	2022	55	18082	1.78853	1	1	0.99351
GOTERM_BP_DIRECT	GO:0042981~regulation of apoptotic process	30	1.12782	0.0820139	NLRP1B, RBM25, MSTN, NOD1, NOL3, IKZF3, PRDX2, CASP12, CASP4, CASP1, HS1BP3, TNFRSF14, LCMT1, BOK, MOAP1, TGFB2, SDF2L1, PTGIS, NME2, GDF1, NME4, INHBA, NME1, IL6, BMP2, SELL, STK26, SARM1, FAS, SGK2	2022	199	18082	1.34814	1	1	0.99351
GOTERM_BP_DIRECT	GO:0043113~receptor clustering	7	0.263158	0.0850354	ARHGEF9, ITGA4, DVL1, CACNA1A, ITGB7, CLEC2I, AGRN	2022	28	18082	2.23566	1	1	0.99351
GOTERM_BP_DIRECT	GO:0048791~calcium ion-regulated exocytosis of neurotransmitter	7	0.263158	0.0850354	SYT5, SNAP25, SYT4, SYT11, CACNA1A, SYTL3, SYT7	2022	28	18082	2.23566	1	1	0.99351
GOTERM_BP_DIRECT	GO:0007269~neurotransmitter secretion	7	0.263158	0.0850354	SNAP25, SYT4, BRSK1, NRXN1, DVL1, CACNA1B, SYN3	2022	28	18082	2.23566	1	1	0.99351
GOTERM_BP_DIRECT	GO:0006024~glycosaminoglycan biosynthetic process	7	0.263158	0.0850354	PDGFRB, EXT1, B3GAT3, GPC1, PXYLP1, AGRN, GPC6	2022	28	18082	2.23566	1	1	0.99351
GOTERM_BP_DIRECT	GO:0007409~axonogenesis	18	0.676692	0.0856796	PRRXL1, RTN4R, LINGO1, BRSK1, BRSK2, RAB3A, ECM2, ADCY1, ANK3, KLF7, MAP2, MAP1B, DVL1, OGN, STMN1, SLITRK5, SLIT2, PAK3	2022	107	18082	1.50437	1	1	0.99351
GOTERM_BP_DIRECT	GO:0001822~kidney development	21	0.789474	0.0866117	ROBO2, PDGFRB, MPST, AMER1, TFAP2B, CAR2, TGFB2, FOXD1, KCNJ8, CYS1, GATA3, PKD1, ACVR2B, AGTR1A, GLI2, IFT20, KIF3A, WT1, SIX2, FBN1, WNT4	2022	130	18082	1.44458	1	1	0.99351
GOTERM_BP_DIRECT	GO:0050729~positive regulation of inflammatory response	12	0.451128	0.0883957	IL33, IL1RL1, CCL8, CCL4, TLR9, CCL3, CCL2, TLR11, CCR5, S100A9, TLR3, S100A8	2022	63	18082	1.70336	1	1	0.99351
GOTERM_BP_DIRECT	GO:0034504~protein localization to nucleus	8	0.300752	0.0889963	COL1A1, SIX4, RPL11, DVL1, LMNA, HDGF, MSX1, SOX9	2022	35	18082	2.04403	1	1	0.99351
GOTERM_BP_DIRECT	GO:0031667~response to nutrient levels	8	0.300752	0.0889963	MBD3, F7, TPH2, IL15RA, GSTP1, SIRT5, SOD2, FGF21	2022	35	18082	2.04403	1	1	0.99351
GOTERM_BP_DIRECT	GO:0050829~defense response to Gram-negative bacterium	11	0.413534	0.0898697	CHGA, IGHM, IL23A, SLC11A1, TLR9, TNFRSF14, LALBA, PRKD1, TLR5, LYZL4, IIGP1	2022	56	18082	1.75659	1	1	0.99351
GOTERM_BP_DIRECT	GO:0010811~positive regulation of cell-substrate adhesion	9	0.338346	0.0905964	CCDC80, ECM2, PRKCE, SMOC1, ABI3BP, SPP1, ITGA6, EDIL3, DBN1	2022	42	18082	1.91628	1	1	0.99351
GOTERM_BP_DIRECT	GO:0006749~glutathione metabolic process	10	0.37594	0.0907129	EEF1G, GSTM2, ALDH5A1, HMGN5, GSTM1, GPX3, GSTP1, CTH, SOD2, GSTM5	2022	49	18082	1.82503	1	1	0.99351
GOTERM_BP_DIRECT	GO:0045089~positive regulation of innate immune response	6	0.225564	0.0910597	GBP5, MMP2, TLR8, LGALS9, EREG, HAVCR2	2022	22	18082	2.4389	1	1	0.99351
GOTERM_BP_DIRECT	GO:0007623~circadian rhythm	18	0.676692	0.0916115	NGFR, TPH2, JUND, NOS2, RORC, PRF1, ADCY1, F7, CLDN4, HTR7, NCOR1, LEP, ID2, KLF9, BHLHE40, FAS, RPS27A, UBA52	2022	108	18082	1.49044	1	1	0.99351
GOTERM_BP_DIRECT	GO:0003149~membranous septum morphogenesis	4	0.150376	0.0918281	TGFB2, VANGL2, FZD2, ID2	2022	10	18082	3.57705	1	1	0.99351
GOTERM_BP_DIRECT	GO:0070269~pyroptosis	4	0.150376	0.0918281	NLRP1B, NAIP6, CASP4, CASP1	2022	10	18082	3.57705	1	1	0.99351
GOTERM_BP_DIRECT	GO:0042403~thyroid hormone metabolic process	4	0.150376	0.0918281	SLCO4A1, DIO2, CACNA1A, GCNT4	2022	10	18082	3.57705	1	1	0.99351
GOTERM_BP_DIRECT	GO:0001568~blood vessel development	13	0.488722	0.0940448	PDGFRB, TGFB2, SPHK1, ESX1, CHD7, PKD1, FOXO1, AGTR1A, COL1A1, FOXS1, COL1A2, HEY1, LOX	2022	71	18082	1.63738	1	1	0.99351
GOTERM_BP_DIRECT	GO:0007224~smoothened signaling pathway	13	0.488722	0.0940448	IFT80, HIPK1, TROVE2, GLI2, IFT20, NDST1, EVC, TBC1D32, KIF3A, CENPJ, FKBP8, IFT27, HES1	2022	71	18082	1.63738	1	1	0.99351
GOTERM_BP_DIRECT	GO:1901214~regulation of neuron death	5	0.18797	0.0948579	LRRK2, SARM1, GPR75, CLU, EPHB1	2022	16	18082	2.79457	1	1	0.99351
GOTERM_BP_DIRECT	GO:0006833~water transport	5	0.18797	0.0948579	MYLK2, SLC14A1, AQP4, CFTR, AQP1	2022	16	18082	2.79457	1	1	0.99351
GOTERM_BP_DIRECT	GO:0032270~positive regulation of cellular protein metabolic process	5	0.18797	0.0948579	NFKBIA, CSF1, NR1H3, INHBA, AGTR1A	2022	16	18082	2.79457	1	1	0.99351
GOTERM_BP_DIRECT	GO:0016311~dephosphorylation	18	0.676692	0.0977988	DUSP4, PTPRM, PTPN22, PTPN13, SSH3, DUSP27, DUSP13, MTM1, NT5C, NANP, PPP3CA, DUSP23, PTP4A3, PTPRC, PPP4C, NT5DC2, PGP, FBP1	2022	109	18082	1.47676	1	1	0.99351
GOTERM_BP_DIRECT	GO:0009408~response to heat	11	0.413534	0.0986355	IL6, CALCA, MSTN, CKM, TRPV3, CCL2, CASQ1, TRPV1, CXCL2, TRP53INP1, HSPA1A	2022	57	18082	1.72577	1	1	0.99351
GOTERM_BP_DIRECT	GO:0006338~chromatin remodeling	14	0.526316	0.0987471	INO80B, SATB1, ACTR6, SATB2, PIH1D1, CHD7, INO80, GATA3, SMARCA1, KLF1, MYB, SOX9, GM3086, BPTF	2022	79	18082	1.58477	1	1	0.99351
GOTERM_BP_DIRECT	GO:0018119~peptidyl-cysteine S-nitrosylation	3	0.112782	0.0992446	NOS2, S100A9, S100A8	2022	5	18082	5.36558	1	1	0.99351
GOTERM_BP_DIRECT	GO:0060676~ureteric bud formation	3	0.112782	0.0992446	GREM1, GDNF, GATA3	2022	5	18082	5.36558	1	1	0.99351
GOTERM_BP_DIRECT	GO:0035630~bone mineralization involved in bone maturation	3	0.112782	0.0992446	BMP2, LEP, ANO6	2022	5	18082	5.36558	1	1	0.99351
GOTERM_BP_DIRECT	GO:0030240~skeletal muscle thin filament assembly	3	0.112782	0.0992446	ACTA1, TCAP, TTN	2022	5	18082	5.36558	1	1	0.99351
GOTERM_BP_DIRECT	GO:0098869~cellular oxidant detoxification	3	0.112782	0.0992446	HBA-A2, HBA-A1, HBB-BS	2022	5	18082	5.36558	1	1	0.99351
GOTERM_BP_DIRECT	GO:0001660~fever generation	3	0.112782	0.0992446	IL1A, IL1RN, TRPV1	2022	5	18082	5.36558	1	1	0.99351
GOTERM_BP_DIRECT	GO:0010529~negative regulation of transposition	3	0.112782	0.0992446	DNMT3L, PIWIL4, TEX19.1	2022	5	18082	5.36558	1	1	0.99351
GOTERM_BP_DIRECT	GO:0003289~atrial septum primum morphogenesis	3	0.112782	0.0992446	TGFB2, GATA4, SOX4	2022	5	18082	5.36558	1	1	0.99351
GOTERM_BP_DIRECT	GO:0006942~regulation of striated muscle contraction	3	0.112782	0.0992446	MYBPC3, TNNT3, ATP2A1	2022	5	18082	5.36558	1	1	0.99351
GOTERM_BP_DIRECT	GO:0051891~positive regulation of cardioblast differentiation	3	0.112782	0.0992446	TGFB2, GATA6, GATA4	2022	5	18082	5.36558	1	1	0.99351
GOTERM_BP_DIRECT	GO:1900227~positive regulation of NLRP3 inflammasome complex assembly	3	0.112782	0.0992446	ATAT1, GBP5, CD36	2022	5	18082	5.36558	1	1	0.99351
GOTERM_BP_DIRECT	GO:2001236~regulation of extrinsic apoptotic signaling pathway	3	0.112782	0.0992446	PTPRC, DEPTOR, DBH	2022	5	18082	5.36558	1	1	0.99351
GOTERM_BP_DIRECT	GO:0003356~regulation of cilium beat frequency	3	0.112782	0.0992446	CCDC39, DNAH11, ARMC4	2022	5	18082	5.36558	1	1	0.99351

## Sheet: Fig2
Figure 2B left	Gene name	WT1_counts	WT2_counts	WT3_counts	WT4_counts	CDK4KO1_counts	CDK4KO2_counts	CDK4KO3_counts	CDK4KO4_counts			Figure 2B right	Gene name	WT1_counts	WT2_counts	WT3_counts	WT4_counts	CDK4KO1_counts	CDK4KO2_counts	CDK4KO3_counts	CDK4KO4_counts
	Stat1	4044	4579	7748	4849	6063	7583	9835	6156				Trim5	301	213	756	192	339	445	549	339
	Ptpn6	114	250	253	259	570	719	684	354				Vcam1	4602	5320	3955	5142	7199	8329	8763	6371
	Ikbke	649	560	384	516	736	1019	892	738				Stat1	4044	4579	7748	4849	6063	7583	9835	6156
	Rnasel	228	243	129	174	478	546	411	327				Irgm2	1996	4909	2818	5006	10100	13789	11886	10609
	Adar	367	1042	1131	773	2821	2635	1482	1301				Jak1	1979	2628	2208	2469	3043	3093	3197	2457
	Irf9	1567	1752	1283	1552	2382	2161	2416	2440				Hck	641	655	1511	610	1081	1282	1080	677
	Irf7	2088	2270	2176	1949	4965	4173	4584	4023				Icam1	111	233	373	276	471	589	494	307
	Sp100	1826	2545	3169	2478	5356	5044	4069	3807				Cd44	14048	11740	19629	12051	14268	15326	12191	13330
	Oas2	847	2554	653	2200	8892	8210	5598	5362				Trim34b	0	0	0	8	16	28	6	13
	Lsm14a	1901	2576	1458	2460	3238	3206	3819	3476				Ciita	27	45	79	44	44	106	40	56
	Tbk1	1050	1498	1268	1216	1814	1860	1907	1886				Irf9	1567	1752	1283	1552	2382	2161	2416	2440
	Mavs	490	585	357	707	1019	971	937	884				Camk2d	7157	5473	12641	5330	4815	4833	5653	5972
	Trim56	1130	1646	925	1631	2849	2825	2892	2662				Trim25	4436	3821	4150	3775	4872	4062	5826	4963
	Myd88	569	617	543	652	970	969	1095	980				Sp100	1826	2545	3169	2478	5356	5044	4069	3807
	Ifit3	6058	10820	10250	8868	18463	16022	20645	19351				Oas2	847	2554	653	2200	8892	8210	5598	5362
	Ifit3b	1095	2489	1498	1884	5237	4269	5011	5190				Fcgr1	936	1285	1431	1147	2699	2611	2605	2141
	Mx1	475	2112	360	1607	4908	3981	3467	3914				Irf7	2088	2270	2176	1949	4965	4173	4584	4023
	Oasl2	6952	8814	10990	8867	17543	16812	19501	19172				Oas3	1052	1021	1476	1153	2471	2451	2622	3043
	Stat2	1488	3118	1186	2612	6251	6140	6738	6291				Trim21	290	744	417	616	1444	1605	1788	1609
	Oas3	1052	1021	1476	1153	2471	2451	2622	3043				Parp9	906	1715	1952	1424	3758	4229	3402	2955
	Zbp1	2594	3197	2257	3525	7314	8660	7613	7285				Trim34a	341	943	369	878	2552	2600	2451	1997
	Ifit2	1307	2848	1293	2853	7881	8112	8076	6972				Parp14	2036	3912	4092	3700	7519	7942	10184	8437
	Ifnb1	0	8	0	0	16	14	34	46				Oasl1	742	877	802	694	2441	1656	2697	2573
	Isg20	518	707	609	581	1037	967	1531	1655				Oas1a	1777	2029	2119	1569	3977	3119	4025	3731
	Xaf1	1701	2832	1935	2840	5031	5107	6682	6381				Pparg	17	36	11	27	56	57	105	103
	Isg15	3072	3802	4573	3450	5082	4277	9930	8821				Oas1b	341	775	242	493	2126	1950	2258	2182
	Usp18	1396	1261	2490	773	1984	1564	2872	2557				Oas1g	715	1649	805	1074	4136	3105	3699	3941
	Oasl1	742	877	802	694	2441	1656	2697	2573				Irf6	0	0	0	0	2	0	11	0
	Oas1a	1777	2029	2119	1569	3977	3119	4025	3731				Irf4	19	0	0	36	24	36	75	43
	Oas1b	341	775	242	493	2126	1950	2258	2182				Txk	43	38	116	57	129	233	352	168
	Oas1g	715	1649	805	1074	4136	3105	3699	3941				Ifng	43	11	0	40	30	108	336	144
	Irf2	1666	1648	3014	1679	1470	1707	2003	1794				Nr1h3	98	65	135	23	139	150	398	121
	Nlrc5	5038	5632	11609	6870	5570	7517	9221	9219				Ptafr	147	193	181	203	344	359	1295	462
	Irf1	2701	4003	2378	5105	4558	7052	10682	9551				Irf1	2701	4003	2378	5105	4558	7052	10682	9551
	Ptpn2	1072	1333	879	1207	1428	1538	2155	1750				Socs1	254	424	205	434	356	576	734	845
	Samhd1	5352	4747	8641	5690	7770	9925	13474	10999				B2m	66477	76486	44227	70988	84219	100816	126919	130138
	Irf8	600	531	750	656	980	1239	1654	1072				Ptpn2	1072	1333	879	1207	1428	1538	2155	1750
	Gbp2	18	14	0	6	15	101	30	27				Jak2	998	1298	653	1114	1489	1691	2344	1976
	Irf5	3554	2335	4281	2876	1923	1977	2857	3053				Irf2	1666	1648	3014	1679	1470	1707	2003	1794
	Oas1c	123	161	61	113	197	181	153	235				Nlrc5	5038	5632	11609	6870	5570	7517	9221	9219
	Oas1h	11	133	0	99	389	202	263	303				Gbp2	18	14	0	6	15	101	30	27
	Irf6	0	0	0	0	2	0	11	0				Irf8	600	531	750	656	980	1239	1654	1072
	Irf4	19	0	0	36	24	36	75	43				Irgm1	3625	6344	5505	7996	11500	16803	20839	18349
													Nmi	854	704	1373	674	665	708	1114	860
													Irf5	3554	2335	4281	2876	1923	1977	2857	3053
													Socs3	743	825	566	1036	930	1129	1980	1247
	Figure 2C	Cell type	WT			CDK4 KO
	percentage of total cells(%)	CD45+	23.8	31.3	38	61.5	63.9	69.2
		CD8+	2.56	2.4	2.97	3.73	4.91	3.71
		DC	13.7	14.8	17	26.8	28.7	33.3
	Figure 2D	WT	CDK4-/-
	percentage of IFNγ+CD8+ T cells/ CD8+ T cells(%)	30.8	41.1
		18.6	58.2
		4.42	71.4
		14.7	58.9
		11	53.1
	Figure 2E	WT	CDK4-/-
	percentage of GZMB+CD8+ T cells/ CD8+ T cells(%)	16.3	22.6
		6.38	38
		3.14	41
		12	47.2
		5.59	34.5
	Figure 2F	Vector	Cdk4-/-
	percentage of CD8+ cells/ total cells	1.95122	12.6531
		4.25532	8.39161
		2.7027	5.82011
		4.54545	7.53138
		1.51515	12.8571
		1.12359	13.7725
		0.930233	11.6667
		3.04878	6.70391
		2.6738	4.54545
		0.595238	8.33333
		0	6.32911
		3.7037	11.4537
		1.63265	18.1159
		2.35849	19.6347
		2.06186	13.8554
	Figure 2G	Vector	Cdk4-/-
	Mean fluorescence intensity	1.00005	2.3521
		1.08658	3.86358
		1.38221	3.2937
		1.07545	5.06197
		0.997303	4.59493
		1.91547	6.06079
		1.26278	3.11375
	Figure 2H	WT	CDK4 KO
	SPOTS COUNT	55	200
		60	150
		40	130
	Figure 2I	Days	Vector+control isotype					Vector+CD8 Antibody					Cdk4-/-+control isotype					Cdk4-/-+CD8 Antibody
	tumor size(mm2)	0	0	0	0	0	0	0	0	0	0	0	0	0	0	0	0	0	0	0	0	0
		7	48.75	49.5	39.2	35.75	52	50.22	45	35.75	37.63	35.75	20	27.5	20	25	21	27.5	33.6	22.5	33	42.7
		9	71.61	67.68	56.1	44.25	53.72	69.92	73.44	54.72	52.92	52	26.4	33.32	24.36	31	26.88	40.2	62.64	35.75	42.35	57.12
		11	75.53	90.16	91.3	58.93	75.2	99.18	87.72	98.4	78.54	71.1	48.45	38.86	37.63	59.34	46.5	78.57	56	56.28	76.36	47.45
		14	118.45	132.98	156.6	176.88	110	124.02	148.83	176.08	152.52	168	34.32	43.12	43.92	44.84	56.88	111.24	153.44	97.2	105.93	172.8
		16	213.52	177.84	118.8	118.65	168.99	198.32	205.62	189.63	172.62	219.42	50.56	30.8	36.18	71.44	59.2	137.86	97.01	189.44	155.89	190.44
		18	219.62	182	204	240.21	220.44	275.2	247.5	231	195.75	243	43.46	83.42	72.38	53.95	40.12	209.61	174.66	127.6	185.6	257.54
		21	336.42	313.5	319.6	248	281.24	356.4	335.4	252.8	378	315	25	28.32	70.98	93.84	98	226.57	191.25	212.16	396	241.4

## Sheet: Fig3A
Category	Term	Count	%	PValue	Genes	List Total	Pop Hits	Pop Total	Fold Enrichment	Bonferroni	Benjamini	FDR
GOTERM_BP_DIRECT	GO:0035458~cellular response to interferon-beta	23	1.5252	3.5e-16	GBP6, TGTP2, TGTP1, IFI204, IFI205, STAT1, TREX1, IFI203, IRGM2, IRGM1, ACOD1, IFI47, TMEM173, IFIT1, IFIT3, IIGP1, F830016B08RIK, AIM2, IGTP, GM4951, GM4841, GBP2, GBP3	1163	41	18082	8.72189	1.37e-12	1.43e-12	1.42e-12
GOTERM_BP_DIRECT	GO:0009615~response to virus	31	2.0557	2.21e-15	IFITM3, IFITM1, OAS1A, OAS1B, GATA3, DDX60, IFIT1, CLU, IFIT3, IFIH1, CCL5, DHX58, PIM2, DUOX2, OASL1, OASL2, TGTP2, MEF2C, TGTP1, RSAD2, DDX58, MX2, MX1, EIF2AK2, ACTA2, BST2, CXCL10, OAS2, OAS3, LCN2, IFI27L2A	1163	84	18082	5.73785	9.1e-12	4.52e-12	4.49e-12
GOTERM_BP_DIRECT	GO:0002376~immune system process	64	4.24403	4.44e-12	IFITM3, SPON2, IFITM1, NRROS, H2-K1, PTPN22, IFIT1, IFIT3, IFIH1, FCNA, C1S1, CASP4, DHX58, TRIM25, LGALS9, AMICA1, B2M, OASL1, OASL2, HERC6, ZBP1, GBP5, RSAD2, SYK, DDX58, SP110, TAP1, ACOD1, TMEM173, NAIP5, AIM2, RNF125, SLPI, OAS2, OAS3, IRF7, IRF5, TLR7, SH2D1B1, PRKD1, TNFRSF21, H2-D1, UNC93B1, OAS1B, VTCN1, GATA3, LY9, CRACR2A, NLRP3, PAG1, MX2, MX1, TNFSF13, EIF2AK2, IRGM1, PSMB8, IIGP1, P…	1163	383	18082	2.59805	1.82e-08	5.21e-09	5.18e-09				PValue	-LOG10(PValue)
GOTERM_BP_DIRECT	GO:0051607~defense response to virus	39	2.58621	5.09e-12	IFITM3, SPON2, SLFN8, IFITM1, UNC93B1, OAS1A, OAS1B, OAS1C, DDX60, IFIT1, IFIT3, OAS1G, IFIH1, DHX58, NLRP3, TRIM25, OASL1, OASL2, ZBP1, APOBEC1, RSAD2, DDX58, MX2, STAT2, MX1, EIF2AK2, ISG15, TMEM173, IFIT1BL1, IFIT1BL2, BST2, CXCL10, OAS2, OAS3, DDIT4, IFIT3B, IRF5, TLR7, TRIM34A	1163	167	18082	3.6309	2.09e-08	5.21e-09	5.18e-09			GO:0035458~cellular response to interferon-beta	3.49985e-16	15.456
GOTERM_BP_DIRECT	GO:0001525~angiogenesis	44	2.91777	6.83e-10	NRP1, COL18A1, RAMP2, ECM1, CALCRL, PDE3B, ECSCR, TSPAN12, FGF2, APOLD1, CTGF, EFNB2, ADGRG1, RNF213, SRPX2, HEY1, PLAU, HMOX1, THSD7A, VAV3, EGFL7, ANGPT1, SYK, EGF, MCAM, MMP2, FN1, VEGFC, PGF, VEGFA, EREG, GREM1, CCDC80, ACKR3, HOXB3, ANG, ADAM8, PRKD1, TGFBI, FGFR2, PLCD1, RAPGEF3, FGF10, ENG	1163	239	18082	2.86234	2.8e-06	5.6e-07	5.56e-07			GO:0009615~response to virus	2.2064e-15	14.6563
GOTERM_BP_DIRECT	GO:0045766~positive regulation of angiogenesis	27	1.79045	4.06e-08	SEMA5A, RAMP2, ECM1, NOTCH4, ITGB3, ITGB2, GATA6, ADM, GATA4, THBS1, FGF2, AQP1, CCL5, C3AR1, HMOX1, PTGIS, SPHK1, VEGFC, MMP9, PGF, VEGFA, GREM1, IL1A, PRKD1, HC, RAPGEF3, ENG	1163	121	18082	3.46933	0.000166	2.77e-05	2.75e-05			GO:0002376~immune system process	4.43651e-12	11.353
GOTERM_BP_DIRECT	GO:0007155~cell adhesion	62	4.11141	3.57e-07	LGALS3BP, COL18A1, PTPRU, SPON2, CNTNAP1, TENM3, TINAGL1, COL16A1, TNFAIP6, CLSTN3, ITGB3, ITGA2B, COL12A1, ITGB2, PTPRM, MSLN, WISP1, CTGF, ISLR, CDH3, MMP24, BOC, ITGB7, AMICA1, EDIL3, KIRREL3, EPHA4, EGFL7, GP1BB, EPHA8, KLRA2, APLP1, OMD, EMP2, COL6A2, COL6A1, CDH13, ITGA7, PKP1, CDH17, CD44, ENG, AMIGO1, DPT, NID1, LY9, THBS1, EFNB2, ADGRG1, SRPX2, CADM4, LAMB3, NEGR1, MCAM, FN1, GRHL2, SDK1…	1163	485	18082	1.98754	0.0014636	0.000209	0.000208			GO:0051607~defense response to virus	5.0888e-12	11.2934
GOTERM_BP_DIRECT	GO:0045087~innate immune response	54	3.5809	4.16e-07	IFITM3, SPON2, IFITM1, NRROS, IFIT1, IFIT3, IFIH1, FCNA, C1S1, CASP4, DHX58, TRIM25, TRIM21, B2M, OASL1, OASL2, HERC6, ZBP1, TRIM62, RSAD2, SYK, DDX58, SP110, MATK, ACOD1, TMEM173, NAIP5, AIM2, SLPI, OAS2, OAS3, IRF7, IRF5, ANG, TLR7, SH2D1B1, PRKD1, UNC93B1, OAS1A, OAS1B, GATA3, LY9, NLRP3, MX2, MX1, EIF2AK2, IRGM1, IIGP1, BST2, TEC, SARM1, LCN2, PTX3, HC	1163	400	18082	2.09894	0.00170379	0.000213	0.000212			GO:0001525~angiogenesis	6.82631e-10	9.16581
GOTERM_BP_DIRECT	GO:0019731~antibacterial humoral response	13	0.862069	4.7e-07	HIST1H2BJ, HIST1H2BL, HIST1H2BK, ADM, HIST1H2BR, HIST1H2BQ, HIST2H2BE, SLPI, ANG, HIST1H2BG, B2M, RPL39, HIST1H2BC	1163	33	18082	6.12486	0.00192484	0.000214	0.000213			GO:0045766~positive regulation of angiogenesis	4.06006e-08	7.39147
GOTERM_BP_DIRECT	GO:0045071~negative regulation of viral genome replication	12	0.795756	2.71e-06	IFITM3, BST2, IFITM1, SLPI, RSAD2, CCL5, MX2, OAS3, EIF2AK2, ISG15, OAS1B, OASL1	1163	32	18082	5.8304	0.0110367	0.0011098	0.00110222			GO:0007155~cell adhesion	3.57323e-07	6.44694
GOTERM_BP_DIRECT	GO:0032496~response to lipopolysaccharide	32	2.12202	3.23e-06	PTGER4, SPON2, OTUD5, CNP, ADM, PTPN22, TNFRSF11A, LITAF, NPPB, THBD, CASP1, TNFRSF14, LGALS9, S100A14, TNFRSF4, PCK2, PTGIR, EDN1, NOS2, STAT1, TNFRSF18, EIF2AK2, ACOD1, PPBP, DCN, P2RX7, CXCL10, CXCL11, SLPI, MAPKAPK3, TNFRSF21, FGF10	1163	197	18082	2.52552	0.0131612	0.00120441	0.00119619			GO:0045087~innate immune response	4.16014e-07	6.38089
GOTERM_BP_DIRECT	GO:0006955~immune response	39	2.58621	5.13e-06	MCPT8, CSF3, TINAGL1, NRROS, PSG17, H2-K1, OAS1B, CTSW, OAS1C, TNFRSF11A, THBS1, OAS1G, CCL5, BLNK, ENPP2, TNFRSF4, B2M, OASL1, OASL2, TGTP2, TGTP1, IL15, ZFR2, TNFRSF18, TNFSF13, SERPINB9, PPBP, SMAD6, BMP6, CXCL10, MARCH1, IL1A, CXCL11, SLPI, IL7, OAS2, OAS3, TLR7, H2-D1	1163	272	18082	2.22927	0.0207944	0.00175113	0.00173917			GO:0019731~antibacterial humoral response	4.7004e-07	6.32786
GOTERM_BP_DIRECT	GO:0050830~defense response to Gram-positive bacterium	20	1.32626	5.85e-06	GBP6, GBP7, HIST1H2BJ, GBP9, HIST1H2BL, HIST1H2BK, ADM, PLD1, HIST1H2BR, HIST1H2BQ, HIST2H2BE, P2RX7, TNFRSF14, ANG, HIST1H2BG, GBP2, B2M, RPL39, HIST1H2BC, GBP3	1163	93	18082	3.3436	0.0236984	0.00178516	0.00177296			GO:0045071~negative regulation of viral genome replication	2.70749e-06	5.56743
GOTERM_BP_DIRECT	GO:0030335~positive regulation of cell migration	32	2.12202	6.1e-06	COL18A1, ATP8A1, TNFAIP6, SEMA3C, ITGB3, LEF1, SEMA3B, SEMA3G, SEMA3F, PLD1, THBS1, MYLK, AQP1, PLAU, CCL5, GCNT2, C3AR1, PDGFRA, EDN1, TGFB2, SPHK1, MCAM, MMP2, MMP3, FN1, VEGFA, COL1A1, CXCL10, TIAM1, CDH13, SNAI2, LGR6	1163	203	18082	2.45087	0.0246826	0.00178516	0.00177296			GO:0032496~response to lipopolysaccharide	3.23214e-06	5.49051
GOTERM_BP_DIRECT	GO:0050731~positive regulation of peptidyl-tyrosine phosphorylation	20	1.32626	2.03e-05	PDGFRA, NRP1, CSF3, SYK, ANGPT1, CD81, EGF, ITGB3, VEGFC, AREG, AGT, VEGFA, GHR, TEC, ENPP2, TNFRSF14, SH2D1B1, FGFR3, CD44, FGF10	1163	101	18082	3.07876	0.0799385	0.00555426	0.00551632			GO:0006955~immune response	5.12652e-06	5.29018
GOTERM_BP_DIRECT	GO:0002227~innate immune response in mucosa	9	0.596817	2.72e-05	HIST1H2BJ, HIST1H2BL, HIST1H2BK, HIST1H2BG, HIST1H2BR, RPL39, HIST1H2BQ, HIST2H2BE, HIST1H2BC	1163	21	18082	6.66331	0.105377	0.00695944	0.0069119			GO:0050830~defense response to Gram-positive bacterium	5.85109e-06	5.23276
GOTERM_BP_DIRECT	GO:0048661~positive regulation of smooth muscle cell proliferation	17	1.12732	4.13e-05	EDN1, CALCRL, STAT1, ITGB3, THBS1, FGF2, WISP1, VEGFA, EREG, NR4A3, CCL5, C3AR1, HMOX1, CDH13, PPARGC1A, FGFR2, TGM2	1163	80	18082	3.30389	0.155787	0.00996157	0.00989353			GO:0030335~positive regulation of cell migration	6.09714e-06	5.21487
GOTERM_BP_DIRECT	GO:0002040~sprouting angiogenesis	10	0.66313	5.61e-05	NRP1, RAMP2, RNF213, ANGPT1, LEF1, CDH13, THBS1, PGF, VEGFA, ENG	1163	29	18082	5.36128	0.205482	0.0127785	0.0126913			GO:0050731~positive regulation of peptidyl-tyrosine phosphorylation	2.03254e-05	4.69196
GOTERM_BP_DIRECT	GO:0016477~cell migration	28	1.85676	9.35e-05	NRP1, ITGB3, THBS1, CTGF, EFNB2, ADGRG1, RASGEF1A, PSTPIP2, MYO18A, SIRPA, GPC6, LURAP1, VAV3, APC2, PDGFRA, TGFB2, MMP2, MATK, NFATC2, EMP2, GFRA1, VEGFA, TIAM1, BAMBI, ITGA7, SNAI2, ANG, CD44	1163	191	18082	2.27925	0.318394	0.0194017	0.0192692
GOTERM_BP_DIRECT	GO:0002230~positive regulation of defense response to virus by host	21	1.39257	9.65e-05	MYOM1, FGFBP1, REP15, DDX58, STAT2, HILPDA, PTPN22, TMEM173, MTSS1, MYLK, AIM2, CCL5, FAM131B, MAP1A, ACKR3, HIST2H3C2, HIST2H3C1, HIST1H3H, HIST1H3I, ALPK1, CHST3	1163	122	18082	2.67625	0.326825	0.0194017	0.0192692
GOTERM_BP_DIRECT	GO:0006334~nucleosome assembly	19	1.25995	0.000104	HIST1H2BJ, HIST1H2BL, HIST1H2BK, NAP1L2, HIST1H2BR, HIST1H2BQ, HIST2H2BE, HIST1H4B, HIST2H4, HIST1H1E, HIST2H3C2, HIST2H3C1, HIST1H4I, HIST1H3H, HIST1H2BG, HIST1H3I, HIST1H1A, HIST1H1C, HIST1H2BC	1163	104	18082	2.84045	0.347055	0.0194017	0.0192692
GOTERM_BP_DIRECT	GO:0048662~negative regulation of smooth muscle cell proliferation	11	0.729443	0.000104	NPPB, NDRG4, PTGIR, VIPR2, IL15, NPR3, HMOX1, TNFAIP3, APOD, ANG, PPARGC1A	1163	38	18082	4.50066	0.347445	0.0194017	0.0192692
GOTERM_BP_DIRECT	GO:0035456~response to interferon-beta	6	0.397878	0.00011	IFITM3, BST2, IFITM1, STAT1, XAF1, IKBKE	1163	9	18082	10.3651	0.363145	0.0196169	0.0194829
GOTERM_BP_DIRECT	GO:0034341~response to interferon-gamma	9	0.596817	0.000156	IFITM3, BST2, TGTP2, IFITM1, TGTP1, CCL5, UBD, IRGM2, TRIM21	1163	26	18082	5.3819	0.472995	0.0266873	0.026505
GOTERM_BP_DIRECT	GO:0035987~endodermal cell differentiation	9	0.596817	0.00021	LAMB3, COL7A1, MMP2, COL12A1, COL6A1, GATA6, FN1, ITGA7, MMP9	1163	27	18082	5.18257	0.576553	0.0339128	0.0336811
GOTERM_BP_DIRECT	GO:0007411~axon guidance	23	1.5252	0.000215	SEMA5A, DRAXIN, NRP1, EPHA4, TGFB2, SEMA3C, EPHA8, UNC5C, UNC5D, ANK3, GATA3, SEMA3F, MAPK8IP3, EFNB2, EXT1, EFNA2, NR4A3, TUBB3, FEZ1, BOC, FLOT1, SLIT1, SLIT2	1163	149	18082	2.39998	0.585974	0.0339128	0.0336811
GOTERM_BP_DIRECT	GO:0001938~positive regulation of endothelial cell proliferation	14	0.928382	0.000292	SEMA5A, PPP1R16B, EGFL7, ECM1, ITGB3, VEGFC, FGF2, BMP6, PGF, VEGFA, CDH13, ANG, PRKD1, FGFR3	1163	67	18082	3.24878	0.698009	0.0433054	0.0430095
GOTERM_BP_DIRECT	GO:0042493~response to drug	40	2.65252	0.000296	COL18A1, CDKN1A, NNMT, GATA6, SLC1A2, PTPRM, ATP1A3, GATA4, GATA3, THBS1, ACACB, AQP1, NPPB, CDH3, CASP1, CD38, CAR9, APOD, NCKAP1L, PPARGC1A, B2M, FZD1, APOBEC1, ABCA1, VAV3, CPT1A, TGFB2, STAT1, MMP2, APOA2, VEGFC, NFATC2, MTHFR, HTR1B, MMP9, PGF, P2RX7, COL1A1, CDK4, LCN2	1163	339	18082	1.83454	0.702616	0.0433054	0.0430095
GOTERM_BP_DIRECT	GO:0007156~homophilic cell adhesion via plasma membrane adhesion molecules	24	1.59151	0.000308	PTPRT, KIRREL3, PCDHGB7, CADM4, PCDHGA5, TENM3, CLSTN3, PCDH7, AMIGO1, PCDHB15, PTPRM, IGSF9, SDK1, CEACAM2, CDH3, PCDHB18, DCHS2, PCDHB17, PCDHB16, CDH13, PCDHB5, IGSF9B, CDH17, PCDHB9	1163	163	18082	2.28924	0.717145	0.0435389	0.0432414
GOTERM_BP_DIRECT	GO:0007160~cell-matrix adhesion	15	0.994695	0.000403	SNED1, ITGB3, ITGA2B, ITGB2, FN1, EMP2, MSLN, NID1, AGT, CTGF, TIAM1, COL5A3, SIRPA, ITGB7, ADAM8	1163	78	18082	2.98995	0.80874	0.0551263	0.0547497
GOTERM_BP_DIRECT	GO:0007275~multicellular organism development	94	6.23342	0.000487	SEMA5A, TRIM71, NRP1, COL18A1, DRAXIN, PIWIL4, TENM4, FHL1, HOXC13, DACH2, GLI1, HOXA13, FGF2, SMPD3, LBH, HEY1, ZIC2, SPATA24, DNER, DACT2, TNFRSF4, EDIL3, IFITM5, EPHA4, PDGFRA, EGFL7, MEF2C, PAQR7, EPHA8, HEG1, TNFRSF18, KRT8, UNC5C, PAX5, WNT9A, UNC5D, MTURN, PGF, DKK2, EREG, ISL2, HOXB9, HOXB4, HOXB3, KCTD11, SIK1, ANG, HOXB2, HOXB8, INA, HOXB7, DBN1, HOXB6, NGEF, HOXB5, DLX2, HACD1, LRP1, D…	1163	1029	18082	1.4203	0.863997	0.0643418	0.0639023
GOTERM_BP_DIRECT	GO:0035455~response to interferon-alpha	6	0.397878	0.000588	IFITM3, BST2, TGTP2, IFITM1, TGTP1, EIF2AK2	1163	12	18082	7.77386	0.910183	0.0752899	0.0747756
GOTERM_BP_DIRECT	GO:0098792~xenophagy	17	1.12732	0.000857	MYOM1, FGFBP1, REP15, STAT2, HILPDA, MTSS1, MYLK, FAM131B, MAP1A, ACKR3, HIST2H3C2, HIST2H3C1, HIST1H3H, HIST1H3I, ALPK1, OPTN, CHST3	1163	103	18082	2.56613	0.970242	0.106459	0.105732
GOTERM_BP_DIRECT	GO:0008284~positive regulation of cell proliferation	55	3.64721	0.00089	GLP1R, COL18A1, CSF3, CD81, RTKN2, HILPDA, ADM, GLI1, AREG, CLU, FGF2, CTGF, PLAU, ENPP2, NUDT16, PDGFRA, EDN1, FGFBP1, IL15, SPHK1, CLEC11A, EMP2, PGF, EREG, GREM1, TIAM1, MVD, ATF3, OPTN, PTGER4, CALCRL, LEF1, THBS1, PTHLH, EFNB2, GCNT2, FGF21, WNT10B, TGFB2, EGF, STAT1, TNFSF13, FN1, VEGFC, UBE2A, AGT, VEGFA, CXCL10, CDK4, BAMBI, PTPN6, FGFR3, CRLF1, FGFR2, FGF10	1163	542	18082	1.57772	0.974035	0.107335	0.106602
GOTERM_BP_DIRECT	GO:0043154~negative regulation of cysteine-type endopeptidase activity involved in apoptotic process	13	0.862069	0.00104572	ARL6IP1, LEF1, XIAP, WNT9A, NOL3, THBS1, VEGFA, HERPUD1, AQP1, DPEP1, SFN, CRYAB, CD44	1163	67	18082	3.01672	0.986277	0.122469	0.121633
GOTERM_BP_DIRECT	GO:0001666~response to hypoxia	25	1.65782	0.00134887	RAMP2, ADM, NOL3, APOLD1, SLC2A8, NPPB, PLAU, CASP1, HMOX1, CD38, CAR9, EDN1, TGFB2, PTGIS, NOS2, MMP2, VEGFC, MTHFR, SOD3, PGF, VEGFA, P2RX2, DDIT4, ANG, CRYAB	1163	192	18082	2.02444	0.996045	0.153583	0.152534
GOTERM_BP_DIRECT	GO:0044406~adhesion of symbiont to host	5	0.331565	0.0016459	GBP6, GBP7, GBP9, GBP2, GBP3	1163	9	18082	8.63762	0.998832	0.182339	0.181093
GOTERM_BP_DIRECT	GO:0033630~positive regulation of cell adhesion mediated by integrin	6	0.397878	0.00189488	TGFB2, SYK, ITGB3, RAC3, PTPN6, NCKAP1L	1163	15	18082	6.21909	0.99958	0.204398	0.203002
GOTERM_BP_DIRECT	GO:0030501~positive regulation of bone mineralization	9	0.596817	0.00205524	P2RX7, WNT10B, MEF2C, OSR1, TMEM119, ISG15, FGFR3, BMP6, CD276	1163	37	18082	3.78188	0.999782	0.216011	0.214535
GOTERM_BP_DIRECT	GO:0071456~cellular response to hypoxia	16	1.06101	0.00237227	EDN1, ENDOG, PTGIS, GATA6, STC1, VLDLR, NOL3, VEGFA, AQP1, ERO1L, ANKRD1, EIF4EBP1, HMOX1, ADAM8, MGARP, PPARGC1A	1163	103	18082	2.41518	0.999941	0.243099	0.241438
GOTERM_BP_DIRECT	GO:0030198~extracellular matrix organization	17	1.12732	0.00254193	PDGFRA, COL18A1, TGFB2, OLFML2B, LAMB3, APLP1, FN1, NID1, MMP9, AGT, ERO1L, EGFLAM, CCDC80, ADAMTSL4, COL5A3, ABI3BP, TGFBI	1163	114	18082	2.31852	0.999971	0.243295	0.241633
GOTERM_BP_DIRECT	GO:0042403~thyroid hormone metabolic process	5	0.331565	0.00260418	SLCO4A1, DIO2, CACNA1A, GCNT4, DUOX2	1163	10	18082	7.77386	0.999977	0.243295	0.241633
GOTERM_BP_DIRECT	GO:0006171~cAMP biosynthetic process	6	0.397878	0.00261161	RAMP2, CALCRL, ADCY9, UCN2, ADCY3, ADM	1163	16	18082	5.8304	0.999978	0.243295	0.241633
GOTERM_BP_DIRECT	GO:2000406~positive regulation of T cell migration	6	0.397878	0.00261161	CXCL10, ITGB3, CCL5, TNFRSF14, ADAM8, LGALS9	1163	16	18082	5.8304	0.999978	0.243295	0.241633
GOTERM_BP_DIRECT	GO:0035690~cellular response to drug	13	0.862069	0.00284138	MEF2C, EDN1, GSTM1, PRKAA2, NOS2, HTR1B, MYLK, AIM2, PDE4B, ANKRD1, SLAMF8, DPEP1, FGF21	1163	75	18082	2.69494	0.999991	0.258818	0.25705
GOTERM_BP_DIRECT	GO:0006629~lipid metabolic process	46	3.0504	0.00312212	HACD1, IL1RN, DAGLA, PRKAA2, VLDLR, HSD17B11, PLD1, PLA2G7, ACACB, PLB1, TM7SF2, PTGS1, SMPD3, FADS2, EBP, ALOX8, CYP4V3, LIPG, ENPP2, HACL1, APOD, MLYCD, DECR2, PLTP, SULT4A1, WNT10B, FDPS, CPT1A, PTGIS, DGAT2, MID1IP1, OXSM, MBOAT2, SLC16A11, ACSF2, CYP39A1, ACAP1, ACOX2, LPCAT2, ECHDC2, MVD, SLC27A3, LPIN1, DAGLB, PLCD1, PLA1A	1163	459	18082	1.55816	0.999997	0.278209	0.276308
GOTERM_BP_DIRECT	GO:0034394~protein localization to cell surface	7	0.464191	0.00343224	PTPRU, RIC3, ANGPT1, EMP2, ANK2, SLC28A2, FGF10	1163	24	18082	4.53475	0.999999	0.279666	0.277756
GOTERM_BP_DIRECT	GO:0043507~positive regulation of JUN kinase activity	9	0.596817	0.00345096	TIAM1, EPHA4, IL1RN, EDN1, VANGL2, FZD4, TNFRSF11A, MAPK8IP3, FGD2	1163	40	18082	3.49824	0.999999	0.279666	0.277756
GOTERM_BP_DIRECT	GO:0001569~patterning of blood vessels	9	0.596817	0.00345096	SEMA5A, NRP1, EDN1, VANGL2, ANGPT1, NOTCH4, LEF1, VEGFA, ENG	1163	40	18082	3.49824	0.999999	0.279666	0.277756
GOTERM_BP_DIRECT	GO:0010628~positive regulation of gene expression	41	2.71883	0.00350009	PTGER4, RAMP2, ITGB3, LEF1, PTPN22, GATA4, GATA3, IL2RG, FGF2, CTGF, CYP26B1, CDH3, C1QTNF1, ERBB3, CCL5, LGALS9, KDM6A, SEC16B, MEF2C, TGFB2, DDX58, OSR1, PLAUR, FN1, NFATC2, ANK2, SERPINB9, ANK3, AGT, VEGFA, P2RX7, ACTA2, IL1A, MAF, LCN2, CD46, ATF3, CD44, FGFR2, ATF4, ENG	1163	399	18082	1.59764	0.999999	0.279666	0.277756
GOTERM_BP_DIRECT	GO:0002042~cell migration involved in sprouting angiogenesis	6	0.397878	0.00350604	GREM1, EFNB2, NRP1, SLIT2, FGF2, VEGFA	1163	17	18082	5.48743	0.999999	0.279666	0.277756
GOTERM_BP_DIRECT	GO:0035023~regulation of Rho protein signal transduction	13	0.862069	0.00355339	VAV3, ARHGEF10, ARHGEF28, FGD2, FGD3, FGD4, TIAM1, ARHGEF9, ALS2CL, ARHGDIB, FLOT1, EPS8L1, NGEF	1163	77	18082	2.62494	1	0.279666	0.277756
GOTERM_BP_DIRECT	GO:0032776~DNA methylation on cytosine	8	0.530504	0.00361608	DNMT3L, HIST1H4B, HIST2H4, HIST2H3C2, HIST1H4I, HIST1H3H, HIST2H3C1, HIST1H3I	1163	32	18082	3.88693	1	0.279666	0.277756
GOTERM_BP_DIRECT	GO:0045669~positive regulation of osteoblast differentiation	12	0.795756	0.00383956	PTGER4, WNT10B, IFITM1, MEF2C, HEY1, IFI204, TMEM119, PRKD1, FGF2, BMP6, CD276, VEGFA	1163	68	18082	2.74372	1	0.286152	0.284197
GOTERM_BP_DIRECT	GO:0071346~cellular response to interferon-gamma	12	0.795756	0.00383956	GBP6, GBP5, GBP8, EDN1, GBP7, NOS2, GBP9, CCL5, ACOD1, GBP2, GBP4, GBP3	1163	68	18082	2.74372	1	0.286152	0.284197
GOTERM_BP_DIRECT	GO:0071260~cellular response to mechanical stimulus	13	0.862069	0.00395975	PTGER4, CRADD, GADD45A, BMP6, AGT, AQP1, COL1A1, NPPB, CASP4, CASP1, ANKRD1, TLR7, ENG	1163	78	18082	2.59129	1	0.28649	0.284533
GOTERM_BP_DIRECT	GO:0010595~positive regulation of endothelial cell migration	9	0.596817	0.00405068	ANGPT1, ITGB3, ATOH8, PRKD1, GATA3, THBS1, FGF2, AGT, VEGFA	1163	41	18082	3.41291	1	0.28649	0.284533
GOTERM_BP_DIRECT	GO:0007399~nervous system development	39	2.58621	0.00405378	SEMA5A, CAMK2B, NRP1, SEMA3C, AMIGO1, SEMA3B, SLC1A2, CHD5, GATA3, CLN8, IGSF9, EFNB2, ADGRG1, ZIC2, CHN1, ATOH8, SLIT1, CHAC1, SLIT2, EPHA4, MEF2C, EPHA8, MAGI2, GFRA1, PAX5, ZIC5, LBX1, MTSS1, VEGFA, SARM1, CCDC64, KCTD11, PRKD1, IGSF9B, C77370, INA, NES, DBN1, NGEF	1163	377	18082	1.60838	1	0.28649	0.284533
GOTERM_BP_DIRECT	GO:0060070~canonical Wnt signaling pathway	14	0.928382	0.00438264	FZD1, PTPRU, WNT10B, EGF, FZD4, LEF1, GATA4, WNT9A, GLI1, PORCN, CDH3, HOXB9, SNAI2, KDM6A	1163	89	18082	2.44571	1	0.304482	0.302402
GOTERM_BP_DIRECT	GO:0043536~positive regulation of blood vessel endothelial cell migration	6	0.397878	0.00460077	ANGPT1, VEGFC, PRKD1, THBS1, FGF2, VEGFA	1163	18	18082	5.18257	1	0.314309	0.312162
GOTERM_BP_DIRECT	GO:0007169~transmembrane receptor protein tyrosine kinase signaling pathway	15	0.994695	0.00469177	PTPRT, EPHB6, PDGFRA, EPHA4, SYK, ANGPT1, EPHA8, MATK, GFRA1, TOM1L1, TEC, ERBB3, ROR1, NRTN, PAG1	1163	100	18082	2.33216	1	0.315271	0.313118
GOTERM_BP_DIRECT	GO:0006954~inflammatory response	36	2.38727	0.00477504	ECM1, NRROS, TNFAIP3, THBS1, PLA2G7, PTGS1, NPPB, CYP26B1, CCL5, CASP4, C3AR1, NLRP3, TNFRSF14, S1PR3, TNFRSF4, GBP5, PTGIR, NOS2, IGFBP4, IL15, SPHK1, TNFRSF18, ACOD1, BMP6, P2RX7, CXCL10, IL1A, CXCL11, NAIP5, AIM2, CHST1, ADAM8, TLR7, PRKD1, HC, TNFRSF21	1163	344	18082	1.62709	1	0.315692	0.313535
GOTERM_BP_DIRECT	GO:0050919~negative chemotaxis	7	0.464191	0.00525937	SEMA3C, ITGB3, SEMA3B, SLIT1, SEMA3G, SLIT2, SEMA3F	1163	26	18082	4.18592	1	0.333602	0.331323
GOTERM_BP_DIRECT	GO:0048843~negative regulation of axon extension involved in axon guidance	7	0.464191	0.00525937	SEMA5A, NRP1, SEMA3C, SEMA3B, SLIT1, SEMA3G, SEMA3F	1163	26	18082	4.18592	1	0.333602	0.331323
GOTERM_BP_DIRECT	GO:0001568~blood vessel development	12	0.795756	0.00538329	COL1A1, TGFB2, EGFL7, MEF2C, FOXS1, COL1A2, HEY1, FZD4, SPHK1, AGT, STRA6, VEGFA	1163	71	18082	2.62778	1	0.333602	0.331323
GOTERM_BP_DIRECT	GO:0007157~heterophilic cell-cell adhesion via plasma membrane cell adhesion molecules	10	0.66313	0.00544567	GRID2, CADM4, TENM3, TENM4, AMIGO1, MCAM, IL1RAPL1, LGALS9, AMICA1, CBLN1	1163	52	18082	2.98995	1	0.333602	0.331323
GOTERM_BP_DIRECT	GO:0030890~positive regulation of B cell proliferation	9	0.596817	0.00548795	VAV3, MEF2C, CDKN1A, IL7, CD81, NFATC2, CD38, NCKAP1L, TNFRSF4	1163	43	18082	3.25417	1	0.333602	0.331323
GOTERM_BP_DIRECT	GO:0035457~cellular response to interferon-alpha	5	0.331565	0.00553426	IFI204, IFIT3B, GATA3, IFIT1, IFIT3	1163	12	18082	6.47822	1	0.333602	0.331323
GOTERM_BP_DIRECT	GO:0060749~mammary gland alveolus development	6	0.397878	0.00591813	SOCS2, TPH1, EGF, TNFRSF11A, AREG, VEGFA	1163	19	18082	4.90981	1	0.351571	0.349169
GOTERM_BP_DIRECT	GO:0030282~bone mineralization	8	0.530504	0.00610789	MMP13, FGFR3, DUOX2, ASPN, FGFR2, IFITM5, MTSS1, PTHLH	1163	35	18082	3.55376	1	0.357612	0.35517
GOTERM_BP_DIRECT	GO:0071277~cellular response to calcium ion	10	0.66313	0.00619431	TRPM2, MEF2C, EDN1, DMTN, ENDOG, RASA4, ALOX5AP, DPEP1, SLC25A23, MYLK	1163	53	18082	2.93353	1	0.357612	0.35517
GOTERM_BP_DIRECT	GO:0043524~negative regulation of neuron apoptotic process	20	1.32626	0.00707842	GLP1R, DRAXIN, NRP1, MEF2C, LRP1, ANGPT1, XIAP, CACNA1A, FAIM2, MT1, AGT, VEGFA, NR4A3, ERBB3, HMOX1, ADAM8, PPARGC1A, NES, OPTN, CRLF1	1163	160	18082	1.94347	1	0.402979	0.400226
GOTERM_BP_DIRECT	GO:0031290~retinal ganglion cell axon guidance	6	0.397878	0.0074799	NRP1, ISL2, ZIC2, SLIT1, PTPRM, SLIT2	1163	20	18082	4.66432	1	0.405439	0.402669
GOTERM_BP_DIRECT	GO:0010596~negative regulation of endothelial cell migration	6	0.397878	0.0074799	SP100, STC1, PTPRM, SLIT2, THBS1, DCN	1163	20	18082	4.66432	1	0.405439	0.402669
GOTERM_BP_DIRECT	GO:0009653~anatomical structure morphogenesis	6	0.397878	0.0074799	PDGFRA, GFRA1, HOXC13, HOXA13, EREG, FBN1	1163	20	18082	4.66432	1	0.405439	0.402669
GOTERM_BP_DIRECT	GO:0034340~response to type I interferon	4	0.265252	0.0076162	STAT1, MX2, ISG15, IKBKE	1163	7	18082	8.88441	1	0.405439	0.402669
GOTERM_BP_DIRECT	GO:0060754~positive regulation of mast cell chemotaxis	4	0.265252	0.0076162	CCL5, VEGFC, PGF, VEGFA	1163	7	18082	8.88441	1	0.405439	0.402669
GOTERM_BP_DIRECT	GO:0048146~positive regulation of fibroblast proliferation	11	0.729443	0.00817878	PDGFRA, CDKN1A, CDK4, EGF, ITGB3, SPHK1, FN1, AGT, AQP1, EREG, FGF10	1163	65	18082	2.63115	1	0.429805	0.426869
GOTERM_BP_DIRECT	GO:0045597~positive regulation of cell differentiation	9	0.596817	0.00833317	GHR, GLP1R, SMAD9, WNT9A, GATA3, CLU, FGFR3, FGF2, CTGF	1163	46	18082	3.04195	1	0.432375	0.429422
GOTERM_BP_DIRECT	GO:0045785~positive regulation of cell adhesion	10	0.66313	0.00891999	PTGER4, VAV3, ADGRG1, ANGPT1, TNFRSF18, CCL5, CHRD, ADAM8, VEGFA, TGM2	1163	56	18082	2.77638	1	0.457038	0.453916
GOTERM_BP_DIRECT	GO:0001819~positive regulation of cytokine production	7	0.464191	0.0092065	HILPDA, FLOT1, EIF2AK2, LGALS9, GATA3, LURAP1, EREG	1163	29	18082	3.7529	1	0.465894	0.462712
GOTERM_BP_DIRECT	GO:0070374~positive regulation of ERK1 and ERK2 cascade	22	1.45889	0.00953603	PDGFRA, NRP1, NDRG4, ANGPT1, ITGB3, PTPN22, GATA4, DNAJC27, FGF2, VEGFA, CTGF, IL1A, THPO, BMPER, CCL5, GCNT2, ACKR3, FGFR3, FGFR2, CD44, FGF10, FGF21	1163	188	18082	1.81941	1	0.476685	0.473429
GOTERM_BP_DIRECT	GO:0001886~endothelial cell morphogenesis	5	0.331565	0.0100952	COL18A1, NOTCH4, HEG1, STC1, HOXA13	1163	14	18082	5.55276	1	0.498558	0.495152
GOTERM_BP_DIRECT	GO:0042327~positive regulation of phosphorylation	7	0.464191	0.0108964	EGF, CCL5, NCKAP1L, ANG, THBS1, AREG, EREG	1163	30	18082	3.6278	1	0.525462	0.521872
GOTERM_BP_DIRECT	GO:0042832~defense response to protozoan	7	0.464191	0.0108964	GBP6, GBP7, GBP9, IRGM2, GBP2, IIGP1, GBP3	1163	30	18082	3.6278	1	0.525462	0.521872
GOTERM_BP_DIRECT	GO:0030199~collagen fibril organization	8	0.530504	0.0111796	GREM1, COL1A1, TGFB2, ADAMTS2, COL1A2, COL5A2, COL11A2, DPT	1163	39	18082	3.18928	1	0.53285	0.52921
GOTERM_BP_DIRECT	GO:1901222~regulation of NIK/NF-kappaB signaling	4	0.265252	0.0116079	RASSF2, AKIP1, PTPN22, BIRC3	1163	8	18082	7.77386	1	0.546907	0.543171
GOTERM_BP_DIRECT	GO:0045746~negative regulation of Notch signaling pathway	7	0.464191	0.0127944	NEURL1A, DLX2, EGFL7, HEY1, NOTCH4, CHAC1, DLK2	1163	31	18082	3.51078	1	0.582644	0.578664
GOTERM_BP_DIRECT	GO:0050714~positive regulation of protein secretion	8	0.530504	0.012819	PTGER4, P2RX7, IL1A, TGFB2, ANKRD1, MYO18A, VEGFC, ANG	1163	40	18082	3.10954	1	0.582644	0.578664
GOTERM_BP_DIRECT	GO:0031623~receptor internalization	8	0.530504	0.012819	RAMP2, CALCRL, SYK, GRK4, CD81, ITGB2, ACKR3, ADM	1163	40	18082	3.10954	1	0.582644	0.578664
GOTERM_BP_DIRECT	GO:0032481~positive regulation of type I interferon production	5	0.331565	0.0130772	SYK, DHX58, IRF7, PTPN22, TMEM173	1163	15	18082	5.18257	1	0.582644	0.578664
GOTERM_BP_DIRECT	GO:0050918~positive chemotaxis	5	0.331565	0.0130772	SEMA5A, NRP1, ANGPT1, VEGFA, FGF10	1163	15	18082	5.18257	1	0.582644	0.578664
GOTERM_BP_DIRECT	GO:0007267~cell-cell signaling	14	0.928382	0.0146483	FZD1, WNT10B, FGFBP1, EDN1, GATA4, WISP1, CTGF, EREG, GREM1, IL7, CCL5, FGFR3, FGFR2, FGF10	1163	103	18082	2.11328	1	0.624385	0.62012
GOTERM_BP_DIRECT	GO:0042157~lipoprotein metabolic process	7	0.464191	0.0149124	APOBEC1, ABCA1, APOL9B, APOL9A, LRP1, APOA2, APOLD1	1163	32	18082	3.40106	1	0.624385	0.62012
GOTERM_BP_DIRECT	GO:0060349~bone morphogenesis	7	0.464191	0.0149124	CYP26B1, MMP13, FGFR3, DHRS3, FGFR2, IFITM5, PAPPA2	1163	32	18082	3.40106	1	0.624385	0.62012
GOTERM_BP_DIRECT	GO:0071222~cellular response to lipopolysaccharide	23	1.5252	0.0155453	ABCA1, GBP6, SPON2, MEF2C, CSF3, NOS2, STAT1, PDE4D, TNFAIP3, ACOD1, LITAF, CXCL10, CDK4, TNIP3, SHPK, PDE4B, LCN2, ANKRD1, CMPK2, NLRP3, GBP2, PPARGC1A, B2M	1163	209	18082	1.71099	1	0.624385	0.62012
GOTERM_BP_DIRECT	GO:0007229~integrin-mediated signaling pathway	13	0.862069	0.0157999	VAV3, SYK, ITGB3, PLEK, ITGA2B, ITGB2, CTGF, ADAM19, TEC, ITGA7, ITGB7, ADAM8, CDH17	1163	93	18082	2.17334	1	0.624385	0.62012
GOTERM_BP_DIRECT	GO:0035556~intracellular signal transduction	38	2.51989	0.0164873	ZAK, ARHGEF28, PLEK, MAST1, ADCY3, CTGF, SOCS2, RPS6KA6, DCDC2C, CHN1, BLNK, HMOX1, PLEK2, GPR155, PAG1, TNS1, VAV3, MAP4K1, UNC13C, EDN1, SYK, ACOT11, HMHA1, TIAM1, DEPDC7, PLCB4, TEC, ADCY9, RASA4, PRKD3, SGK3, PTPN6, SIK1, ASB5, PRKD1, SGK2, PLCD1, RAPGEF3	1163	400	18082	1.47703	1	0.624385	0.62012
GOTERM_BP_DIRECT	GO:0006939~smooth muscle contraction	5	0.331565	0.0165657	PDE4D, FKBP1B, PDE4B, BDKRB2, MYLK	1163	16	18082	4.85866	1	0.624385	0.62012
GOTERM_BP_DIRECT	GO:0042993~positive regulation of transcription factor import into nucleus	5	0.331565	0.0165657	CSF3, DDX58, PTPN22, PRKD1, TMEM173	1163	16	18082	4.85866	1	0.624385	0.62012
GOTERM_BP_DIRECT	GO:0086004~regulation of cardiac muscle cell contraction	5	0.331565	0.0165657	PDE4D, PDE4B, STC1, ANK2, GATA4	1163	16	18082	4.85866	1	0.624385	0.62012
GOTERM_BP_DIRECT	GO:0007009~plasma membrane organization	5	0.331565	0.0165657	SPTA1, P2RX7, BAIAP2L1, ANK3, MTSS1	1163	16	18082	4.85866	1	0.624385	0.62012
GOTERM_BP_DIRECT	GO:0030574~collagen catabolic process	6	0.397878	0.0165739	ADAMTS2, MMP13, MMP2, MMP3, MMP9, MMP10	1163	24	18082	3.88693	1	0.624385	0.62012
GOTERM_BP_DIRECT	GO:0003148~outflow tract septum morphogenesis	6	0.397878	0.0165739	TGFB2, VANGL2, GATA6, SMAD6, FGFR2, ENG	1163	24	18082	3.88693	1	0.624385	0.62012
GOTERM_BP_DIRECT	GO:0042308~negative regulation of protein import into nucleus	4	0.265252	0.016589	ANGPT1, MDFIC, APOD, GBP4	1163	9	18082	6.9101	1	0.624385	0.62012
GOTERM_BP_DIRECT	GO:0060346~bone trabecula formation	4	0.265252	0.016589	COL1A1, WNT10B, MMP2, VEGFA	1163	9	18082	6.9101	1	0.624385	0.62012
GOTERM_BP_DIRECT	GO:0048845~venous blood vessel morphogenesis	4	0.265252	0.016589	EFNB2, NOTCH4, HEG1, ENG	1163	9	18082	6.9101	1	0.624385	0.62012
GOTERM_BP_DIRECT	GO:0007162~negative regulation of cell adhesion	8	0.530504	0.0166036	SPN, SEMA5A, ANGPT1, ERBB3, MMP2, PDE3B, DACT2, CDH13	1163	42	18082	2.96147	1	0.624385	0.62012
GOTERM_BP_DIRECT	GO:0010811~positive regulation of cell-substrate adhesion	8	0.530504	0.0166036	EGFLAM, CCDC80, ABI3BP, RELL2, NID1, THBS1, EDIL3, DBN1	1163	42	18082	2.96147	1	0.624385	0.62012
GOTERM_BP_DIRECT	GO:0008217~regulation of blood pressure	10	0.66313	0.0169735	ACTA2, RAMP2, EDN1, CYP4F18, COL1A2, NPR3, C3AR1, HMOX1, AGT, PTGS1	1163	62	18082	2.5077	1	0.631757	0.627441
GOTERM_BP_DIRECT	GO:0045815~positive regulation of gene expression, epigenetic	7	0.464191	0.017262	HIST1H4B, HIST2H4, HIST2H3C2, HIST1H4I, HIST1H3H, HIST2H3C1, HIST1H3I	1163	33	18082	3.298	1	0.631757	0.627441
GOTERM_BP_DIRECT	GO:0006335~DNA replication-dependent nucleosome assembly	7	0.464191	0.017262	HIST1H4B, HIST2H4, HIST2H3C2, HIST1H4I, HIST1H3H, HIST2H3C1, HIST1H3I	1163	33	18082	3.298	1	0.631757	0.627441
GOTERM_BP_DIRECT	GO:0030336~negative regulation of cell migration	14	0.928382	0.0182726	PTPRU, EGFL7, IFITM1, IL1RN, MAGI2, CHRD, ARAP3, STC1, ARHGAP4, BST2, TMEFF2, DPEP1, SLIT2, ENG	1163	106	18082	2.05347	1	0.662826	0.658298
GOTERM_BP_DIRECT	GO:0008543~fibroblast growth factor receptor signaling pathway	8	0.530504	0.0187649	TRIM71, FRS3, FGFR3, FGF2, FGFR2, FGF10, CTGF, FGF21	1163	43	18082	2.8926	1	0.668847	0.664278
GOTERM_BP_DIRECT	GO:0048013~ephrin receptor signaling pathway	8	0.530504	0.0187649	EPHB6, EFNB2, TIAM1, EPHA4, EFNA2, EPHA8, CHN1, NGEF	1163	43	18082	2.8926	1	0.668847	0.664278
GOTERM_BP_DIRECT	GO:0033137~negative regulation of peptidyl-serine phosphorylation	6	0.397878	0.0196488	DMTN, RASSF2, PDE4D, DDIT4, BDKRB2, DMD	1163	25	18082	3.73145	1	0.694316	0.689573
GOTERM_BP_DIRECT	GO:0001503~ossification	13	0.862069	0.0199019	ECM1, IFITM1, RSAD2, COL11A2, STC1, TNFRSF11A, MMP9, BMP6, CTGF, EXT1, RASSF2, COL5A2, TMEM119	1163	96	18082	2.10542	1	0.697248	0.692485
GOTERM_BP_DIRECT	GO:0003151~outflow tract morphogenesis	9	0.596817	0.0211877	FZD1, TGFB2, MEF2C, SEMA3C, HEY1, GATA4, THBS1, DHRS3, VEGFA	1163	54	18082	2.59129	1	0.721024	0.716099
GOTERM_BP_DIRECT	GO:0048705~skeletal system morphogenesis	9	0.596817	0.0211877	P2RX7, COL1A1, PDGFRA, IFT140, MMP2, COL11A2, HOXB4, HOXB2, HOXB8	1163	54	18082	2.59129	1	0.721024	0.716099
GOTERM_BP_DIRECT	GO:0043627~response to estrogen	11	0.729443	0.0213281	TGFB2, MMP2, GATA6, APOA2, HMOX1, TRIM25, GATA4, GATA3, SMAD6, GSTM5, AQP1	1163	75	18082	2.28033	1	0.721024	0.716099
GOTERM_BP_DIRECT	GO:0071404~cellular response to low-density lipoprotein particle stimulus	4	0.265252	0.0225824	SYK, CD81, ITGB2, FGF21	1163	10	18082	6.21909	1	0.721024	0.716099
GOTERM_BP_DIRECT	GO:0003149~membranous septum morphogenesis	4	0.265252	0.0225824	FZD1, TGFB2, VANGL2, FGFR2	1163	10	18082	6.21909	1	0.721024	0.716099
GOTERM_BP_DIRECT	GO:0032480~negative regulation of type I interferon production	4	0.265252	0.0225824	DDX58, PELI3, DHX58, ACOD1	1163	10	18082	6.21909	1	0.721024	0.716099
GOTERM_BP_DIRECT	GO:0060052~neurofilament cytoskeleton organization	4	0.265252	0.0225824	ATP8A2, ARHGEF28, CLN8, INA	1163	10	18082	6.21909	1	0.721024	0.716099
GOTERM_BP_DIRECT	GO:0070269~pyroptosis	4	0.265252	0.0225824	NAIP5, AIM2, CASP4, CASP1	1163	10	18082	6.21909	1	0.721024	0.716099
GOTERM_BP_DIRECT	GO:0048846~axon extension involved in axon guidance	4	0.265252	0.0225824	NRP1, SLIT1, SLIT2, SEMA3F	1163	10	18082	6.21909	1	0.721024	0.716099
GOTERM_BP_DIRECT	GO:0046596~regulation of viral entry into host cell	3	0.198939	0.0226912	TRIM62, TRIM25, HS3ST5	1163	4	18082	11.6608	1	0.721024	0.716099
GOTERM_BP_DIRECT	GO:0009617~response to bacterium	7	0.464191	0.0226977	P2RX7, BAIAP2L1, SP110, STAT1, FUCA2, CASP1, SERPINB9	1163	35	18082	3.10954	1	0.721024	0.716099
GOTERM_BP_DIRECT	GO:0048514~blood vessel morphogenesis	7	0.464191	0.0226977	EFNB2, EDN1, SYK, ITGA7, THBS1, VEGFA, FGF10	1163	35	18082	3.10954	1	0.721024	0.716099
GOTERM_BP_DIRECT	GO:0006631~fatty acid metabolic process	18	1.19363	0.0228673	HACD1, CPT1A, PRKAA2, PTGIS, OXSM, ACOT11, APOA2, ACACB, ACSF2, PTGS1, GHR, FADS2, ACOX2, ECHDC2, CRYL1, MLYCD, SLC27A3, DECR2	1163	156	18082	1.79397	1	0.721024	0.716099
GOTERM_BP_DIRECT	GO:0050728~negative regulation of inflammatory response	12	0.795756	0.0233038	PTGER4, CALCRL, PTGIS, TNFAIP6, TNFAIP3, NLRP3, ACOD1, SLIT2, LGALS9, GATA3, CD44, CD276	1163	87	18082	2.14451	1	0.728037	0.723064
GOTERM_BP_DIRECT	GO:0048704~embryonic skeletal system morphogenesis	9	0.596817	0.0234449	MEF2C, HOXB4, HOXB3, HOXB2, WNT9A, HOXB8, HOXB7, HOXB6, HOXB5	1163	55	18082	2.54417	1	0.728037	0.723064
GOTERM_BP_DIRECT	GO:0051781~positive regulation of cell division	8	0.530504	0.0236639	IL1A, TGFB2, VEGFC, FGF2, FGFR2, PGF, EREG, VEGFA	1163	45	18082	2.76404	1	0.72931	0.724328
GOTERM_BP_DIRECT	GO:0030111~regulation of Wnt signaling pathway	5	0.331565	0.0251507	VANGL2, MDFIC, LEF1, DACT2, FOXL1	1163	18	18082	4.31881	1	0.769347	0.764092
GOTERM_BP_DIRECT	GO:0006869~lipid transport	14	0.928382	0.0257608	APOL9B, ATP8A2, SLMO1, APOL9A, ATP8A1, SPNS3, SPNS2, APOA2, NME4, PCTP, VLDLR, APOLD1, ESYT1, PLTP	1163	111	18082	1.96097	1	0.779587	0.774262
GOTERM_BP_DIRECT	GO:0031100~organ regeneration	9	0.596817	0.0258658	PTPRU, CDKN1A, NNMT, NR4A3, CDK4, APOA2, ADM, LPIN1, PGF	1163	56	18082	2.49874	1	0.779587	0.774262
GOTERM_BP_DIRECT	GO:0007266~Rho protein signal transduction	8	0.530504	0.0264156	ADGRG1, VANGL2, RTKN, COL1A2, GM14137, CDC42EP2, EPS8L1, CDH13	1163	46	18082	2.70395	1	0.790346	0.784947
GOTERM_BP_DIRECT	GO:0002092~positive regulation of receptor internalization	6	0.397878	0.0268644	GREM1, ANGPT1, SYK, MAGI2, PTPN5, VEGFA	1163	27	18082	3.45505	1	0.794857	0.789428
GOTERM_BP_DIRECT	GO:0030855~epithelial cell differentiation	10	0.66313	0.0269542	FZD1, TAGLN, CPT1A, BDH2, GATA6, ID3, FGFR2, PTHLH, VEGFA, FGF10	1163	67	18082	2.32056	1	0.794857	0.789428
GOTERM_BP_DIRECT	GO:0051209~release of sequestered calcium ion into cytosol	7	0.464191	0.0291784	P2RX7, GLP1R, TRPM2, FKBP1B, HTR1B, FGF2, ERO1L	1163	37	18082	2.94146	1	0.837449	0.831729
GOTERM_BP_DIRECT	GO:0032092~positive regulation of protein binding	10	0.66313	0.029361	SPTA1, EPHB6, TIAM1, CSF3, BAMBI, FLOT1, TRIB3, TMEM173, B2M, HERPUD1	1163	68	18082	2.28643	1	0.837449	0.831729
GOTERM_BP_DIRECT	GO:0001570~vasculogenesis	10	0.66313	0.029361	EGFL7, RAMP2, ANGPT1, HEY1, FZD4, HEG1, ACKR3, ADM, HOXA13, ENG	1163	68	18082	2.28643	1	0.837449	0.831729
GOTERM_BP_DIRECT	GO:0051290~protein heterotetramerization	8	0.530504	0.0293773	HIST1H4B, HIST2H4, HIST2H3C2, HIST1H4I, HIST1H3H, HIST2H3C1, HIST1H3I, CNGB1	1163	47	18082	2.64642	1	0.837449	0.831729
GOTERM_BP_DIRECT	GO:0003184~pulmonary valve morphogenesis	4	0.265252	0.0295938	TGFB2, HEY1, SMAD6, STRA6	1163	11	18082	5.65372	1	0.837449	0.831729
GOTERM_BP_DIRECT	GO:0007568~aging	19	1.25995	0.0296243	ENDOG, ATP8A2, LRP1, CNP, IL15, PDE4D, ITGB2, ADM, PAX5, LITAF, FGF2, AGT, DCN, CTGF, APOD, DMD, IFI27L2A, PPARGC1A, CRYAB	1163	173	18082	1.70755	1	0.837449	0.831729
GOTERM_BP_DIRECT	GO:0007507~heart development	26	1.72414	0.0298399	NRP1, RAMP2, CALCRL, SEMA3C, ADM, GATA4, LRP2, TTN, KDM6A, STRA6, MEF2C, EDN1, TGFB2, IFT140, HEG1, OSR1, MMP2, FOXL1, MMP9, ADAM19, MMP13, TNNT2, ID3, BCOR, FBN1, ENG	1163	261	18082	1.54882	1	0.837765	0.832042
GOTERM_BP_DIRECT	GO:0043123~positive regulation of I-kappaB kinase/NF-kappaB signaling	17	1.12732	0.0300968	ECM1, TRIM62, CXXC5, LITAF, BST2, IL1A, UBD, TSPAN6, CASP1, HMOX1, TRIM25, S100A4, PRKD1, PIM2, IKBKE, LURAP1, TGM2	1163	149	18082	1.7739	1	0.838615	0.832886
GOTERM_BP_DIRECT	GO:0070208~protein heterotrimerization	5	0.331565	0.0302793	COL1A1, C1QTNF1, COL1A2, COL6A2, COL6A1	1163	19	18082	4.09151	1	0.838615	0.832886
GOTERM_BP_DIRECT	GO:2000352~negative regulation of endothelial cell apoptotic process	6	0.397878	0.0310279	SEMA5A, RAMP2, ANGPT1, TNFAIP3, GATA3, FGF21	1163	28	18082	3.33165	1	0.847445	0.841656
GOTERM_BP_DIRECT	GO:0008045~motor neuron axon guidance	6	0.397878	0.0310279	NRP1, EPHA4, CHN1, SLIT1, SLIT2, RNF165	1163	28	18082	3.33165	1	0.847445	0.841656
GOTERM_BP_DIRECT	GO:0001558~regulation of cell growth	9	0.596817	0.0312184	SOCS2, CLSTN3, IGFBP4, HTRA3, SGK3, SGK2, WISP1, CD44, CTGF	1163	58	18082	2.41258	1	0.847445	0.841656
GOTERM_BP_DIRECT	GO:0042981~regulation of apoptotic process	21	1.39257	0.0314958	TGFB2, PTGIS, CRADD, TNFRSF18, EIF2AK2, NME4, ANK2, TNFRSF11A, NOL3, BMP6, AGT, RASSF2, CASP4, CASP1, SARM1, SNAI2, TNFRSF14, SGK2, TNFRSF4, TNFRSF21, BIRC3	1163	199	18082	1.64071	1	0.849351	0.843549
GOTERM_BP_DIRECT	GO:0030593~neutrophil chemotaxis	10	0.66313	0.0319142	VAV3, TGFB2, SYK, CCL5, PDE4D, ITGB2, PDE4B, NCKAP1L, PPBP, AMICA1	1163	69	18082	2.25329	1	0.855008	0.849168
GOTERM_BP_DIRECT	GO:0003281~ventricular septum development	7	0.464191	0.032831	HEG1, GATA4, LRP2, GATA3, SMAD6, HOXA13, STRA6	1163	38	18082	2.86405	1	0.868221	0.862291
GOTERM_BP_DIRECT	GO:0021762~substantia nigra development	7	0.464191	0.032831	CNP, BASP1, CASP4, SYNGR3, INA, FGFR3, FGF2	1163	38	18082	2.86405	1	0.868221	0.862291
GOTERM_BP_DIRECT	GO:0031175~neuron projection development	16	1.06101	0.0336446	CNTNAP1, ATP8A2, EPHA8, CDNF, PRICKLE2, PTPRM, STMN4, GFRA1, MAPK8IP3, AREG, BLOC1S2, RAC3, CCDC64, NRTN, CD44, CDK16	1163	139	18082	1.78967	1	0.883704	0.877667
GOTERM_BP_DIRECT	GO:0043410~positive regulation of MAPK cascade	13	0.862069	0.0346634	IGFBP4, EPHA8, ITGB3, TNFRSF11A, DNAJC27, AGT, P2RX7, C1QTNF1, TNFRSF14, FGFR3, TNFRSF4, FGFR2, FGF10	1163	104	18082	1.94347	1	0.883704	0.877667
GOTERM_BP_DIRECT	GO:0030154~cell differentiation	64	4.24403	0.0355482	SEMA5A, NRP1, PTPRU, PIWIL4, TENM3, TENM4, FHL1, CHD5, GLI1, FGF2, CTGF, ZIC2, SPATA24, DNER, THSD7A, EGFL7, SPINK2, MEF2C, PAQR7, OSR1, MATK, PAX5, IQCG, PGF, EREG, KCTD11, SIK1, ANG, PRKD1, INA, DBN1, NGEF, CAMK2B, DLX2, SEMA3C, ARHGEF28, AMIGO1, NOTCH4, SEMA3B, ECSCR, PBXIP1, IGSF9, EFNB2, ADGRG1, ATOH8, SLIT1, RGS20, SLIT2, TSNAX, ANGPT1, EYA2, VEGFC, ZIC5, LBX1, BMP6, PSMB8, VEGFA, SYT17, TE…	1163	780	18082	1.27571	1	0.883704	0.877667
GOTERM_BP_DIRECT	GO:0030517~negative regulation of axon extension	5	0.331565	0.0359792	RTN4R, DRAXIN, NRP1, SLIT2, ARHGAP4	1163	20	18082	3.88693	1	0.883704	0.877667
GOTERM_BP_DIRECT	GO:0006883~cellular sodium ion homeostasis	5	0.331565	0.0359792	ATP1A3, SGK3, SGK2, AGT, NR3C2	1163	20	18082	3.88693	1	0.883704	0.877667
GOTERM_BP_DIRECT	GO:0008285~negative regulation of cell proliferation	35	2.32095	0.0361539	IFITM3, PTPRU, CDKN1A, IFITM1, SLFN2, SLFN3, DPT, CHD5, ADM, GATA3, FGF2, IFIT3, NEURL1A, ADGRG1, ALOX8, BDKRB2, HMOX1, SLIT2, PIM2, CDKN2B, TGFB2, MAGI2, TRPV2, VEGFC, EIF2AK2, WNT9A, SMAD6, LBX1, AGT, EREG, IL1A, CDH13, FGFR3, FGFR2, FGF10	1163	384	18082	1.41711	1	0.883704	0.877667
GOTERM_BP_DIRECT	GO:0048194~Golgi vesicle budding	3	0.198939	0.0362191	ATP8A2, ATP8A1, MYO18A	1163	5	18082	9.32863	1	0.883704	0.877667
GOTERM_BP_DIRECT	GO:0051891~positive regulation of cardioblast differentiation	3	0.198939	0.0362191	TGFB2, GATA6, GATA4	1163	5	18082	9.32863	1	0.883704	0.877667
GOTERM_BP_DIRECT	GO:0030072~peptide hormone secretion	3	0.198939	0.0362191	SMPD3, EDN1, EXOC3L	1163	5	18082	9.32863	1	0.883704	0.877667
GOTERM_BP_DIRECT	GO:0090027~negative regulation of monocyte chemotaxis	3	0.198939	0.0362191	GREM1, SLAMF8, SLIT2	1163	5	18082	9.32863	1	0.883704	0.877667
GOTERM_BP_DIRECT	GO:0072102~glomerulus morphogenesis	3	0.198939	0.0362191	KIRREL3, MEF2C, MTSS1	1163	5	18082	9.32863	1	0.883704	0.877667
GOTERM_BP_DIRECT	GO:0007044~cell-substrate junction assembly	3	0.198939	0.0362191	ITGB3, FN1, TNS1	1163	5	18082	9.32863	1	0.883704	0.877667
GOTERM_BP_DIRECT	GO:0072178~nephric duct morphogenesis	3	0.198939	0.0362191	EFNB2, EPHA4, GATA3	1163	5	18082	9.32863	1	0.883704	0.877667
GOTERM_BP_DIRECT	GO:0032233~positive regulation of actin filament bundle assembly	4	0.265252	0.0376136	SYNPO2L, SYNPO2, PLEK, MTSS1	1163	12	18082	5.18257	1	0.906931	0.900736
GOTERM_BP_DIRECT	GO:0043116~negative regulation of vascular permeability	4	0.265252	0.0376136	RAMP2, ANGPT1, ADM, SLIT2	1163	12	18082	5.18257	1	0.906931	0.900736
GOTERM_BP_DIRECT	GO:0007189~adenylate cyclase-activating G-protein coupled receptor signaling pathway	8	0.530504	0.0395796	PTGER4, GLP1R, PTGIR, CALCRL, ADCY9, UCN2, ADCY3, PTHLH	1163	50	18082	2.48764	1	0.941463	0.935032
GOTERM_BP_DIRECT	GO:0007015~actin filament organization	11	0.729443	0.0396826	FHOD3, TMOD1, TMSB4X, CASP4, SIRPA, EMP2, RHOF, ARHGAP6, TMSB10, DBN1, MTSS1	1163	83	18082	2.06054	1	0.941463	0.935032
GOTERM_BP_DIRECT	GO:0006935~chemotaxis	14	0.928382	0.0397348	PDGFRA, ECSCR, LSP1, CXCL10, CXCL11, CCL5, C3AR1, ENPP2, ACKR3, NCKAP1L, SLIT2, LGALS9, FGF10, CMKLR1	1163	118	18082	1.84464	1	0.941463	0.935032
GOTERM_BP_DIRECT	GO:0002479~antigen processing and presentation of exogenous peptide antigen via MHC class I, TAP-dependent	6	0.397878	0.0405096	PSMB11, H2-K1, B2M, PSMB8, H2-D1, PSMB9	1163	30	18082	3.10954	1	0.954304	0.947785
GOTERM_BP_DIRECT	GO:0043065~positive regulation of apoptotic process	31	2.0557	0.0413448	ZAK, GATA6, ADM, CLU, NEURL1A, RASSF2, ADAMTSL4, UBD, CASP1, ANKRD1, HMOX1, BMF, SLIT2, TGM2, WNT10B, SPINK2, TGFB2, ENDOG, GADD45A, SP110, MMP2, EIF2AK2, UNC5C, MMP9, P2RX7, ALDH1A3, CDK4, ID3, PDE5A, IRF5, NUPR1	1163	335	18082	1.43874	1	0.968414	0.961799
GOTERM_BP_DIRECT	GO:0006812~cation transport	10	0.66313	0.04366	P2RX7, CHRNA1, TRPM2, CHRND, SLC24A3, ATP7B, SLC41A3, SLC9A9, TRPM6, ASIC1	1163	73	18082	2.12982	1	1	0.993411
GOTERM_BP_DIRECT	GO:0043434~response to peptide hormone	10	0.66313	0.04366	COL1A1, NPPB, GATM, STAT1, SERPINA3N, PLD1, AREG, PLCD1, EREG, CTGF	1163	73	18082	2.12982	1	1	0.993411
GOTERM_BP_DIRECT	GO:2000379~positive regulation of reactive oxygen species metabolic process	6	0.397878	0.0458395	CDKN1A, PLAU, GADD45A, DUOXA1, ACOD1, THBS1	1163	31	18082	3.00924	1	1	0.993411
GOTERM_BP_DIRECT	GO:0043129~surfactant homeostasis	4	0.265252	0.0466202	NAPSA, ADGRF5, PTHLH, VEGFA	1163	13	18082	4.78391	1	1	0.993411
GOTERM_BP_DIRECT	GO:0035815~positive regulation of renal sodium excretion	4	0.265252	0.0466202	PTGER4, NPPB, EDN1, AGT	1163	13	18082	4.78391	1	1	0.993411
GOTERM_BP_DIRECT	GO:0003215~cardiac right ventricle morphogenesis	4	0.265252	0.0466202	TGFB2, SEMA3C, GATA4, GATA3	1163	13	18082	4.78391	1	1	0.993411
GOTERM_BP_DIRECT	GO:0060968~regulation of gene silencing	4	0.265252	0.0466202	HIST2H3C2, HIST1H3H, HIST2H3C1, HIST1H3I	1163	13	18082	4.78391	1	1	0.993411
GOTERM_BP_DIRECT	GO:0051897~positive regulation of protein kinase B signaling	12	0.795756	0.046661	SEMA5A, CSF3, C1QTNF1, ANGPT1, THPO, GCNT2, ADAM8, GATA3, THBS1, FGF2, VEGFA, PIK3R5	1163	97	18082	1.92343	1	1	0.993411
GOTERM_BP_DIRECT	GO:0051092~positive regulation of NF-kappaB transcription factor activity	13	0.862069	0.0471193	TRIM62, SPHK1, ITGB2, EIF2AK2, TNFRSF11A, CLU, GREM1, AIM2, TRIM25, NLRP3, ADAM8, PRKD1, RAB7B	1163	109	18082	1.85432	1	1	0.993411
GOTERM_BP_DIRECT	GO:0009887~organ morphogenesis	13	0.862069	0.0471193	PDGFRA, NRP1, WNT10B, SYCP2, VEGFC, PAX5, HOXA13, EREG, EFNB2, GREM1, IL7, FGFR2, FGF10	1163	109	18082	1.85432	1	1	0.993411
GOTERM_BP_DIRECT	GO:0022617~extracellular matrix disassembly	5	0.331565	0.0491073	MMP13, LAMB3, MMP3, FLOT1, NID1	1163	22	18082	3.53357	1	1	0.993411
GOTERM_BP_DIRECT	GO:0050718~positive regulation of interleukin-1 beta secretion	5	0.331565	0.0491073	P2RX7, AIM2, CASP4, CASP1, NLRP3	1163	22	18082	3.53357	1	1	0.993411
GOTERM_BP_DIRECT	GO:0031668~cellular response to extracellular stimulus	5	0.331565	0.0491073	P2RX7, CDKN2B, CDKN1A, SLC1A2, BMP6	1163	22	18082	3.53357	1	1	0.993411
GOTERM_BP_DIRECT	GO:0045089~positive regulation of innate immune response	5	0.331565	0.0491073	GBP5, MMP2, SH2D1B1, LGALS9, EREG	1163	22	18082	3.53357	1	1	0.993411
GOTERM_BP_DIRECT	GO:0002244~hematopoietic progenitor cell differentiation	12	0.795756	0.0496468	SMPD3, PDGFRA, PLEK, DACT2, HOXB3, SIRPA, PTPN6, STON2, 3830403N18RIK, ZFP980, HERC6, DHTKD1	1163	98	18082	1.9038	1	1	0.993411
GOTERM_BP_DIRECT	GO:0071356~cellular response to tumor necrosis factor	13	0.862069	0.049937	EDN1, ACOD1, GATA3, THBS1, COL1A1, CCL5, LCN2, ANKRD1, PPARGC1A, DBN1, TNFRSF21, BIRC3, PCK2	1163	110	18082	1.83746	1	1	0.993411
GOTERM_BP_DIRECT	GO:0071407~cellular response to organic cyclic compound	10	0.66313	0.0504953	P2RX7, WNT10B, MEF2C, NOS2, STAT1, CCL5, ANKRD1, SMAD9, RGS20, TMEM173	1163	75	18082	2.07303	1	1	0.993411
GOTERM_BP_DIRECT	GO:0009968~negative regulation of signal transduction	8	0.530504	0.0518527	SOCS2, ERBB3, RGS9BP, DDIT4, PMEPA1, RGS20, PRR5L, RGS22	1163	53	18082	2.34683	1	1	0.993411
GOTERM_BP_DIRECT	GO:0046879~hormone secretion	3	0.198939	0.0520439	GLP1R, ADM, LRP2	1163	6	18082	7.77386	1	1	0.993411
GOTERM_BP_DIRECT	GO:2000553~positive regulation of T-helper 2 cell cytokine production	3	0.198939	0.0520439	RSAD2, NLRP3, GATA3	1163	6	18082	7.77386	1	1	0.993411
GOTERM_BP_DIRECT	GO:0009266~response to temperature stimulus	3	0.198939	0.0520439	ACOT11, TRPV2, TRPV3	1163	6	18082	7.77386	1	1	0.993411
GOTERM_BP_DIRECT	GO:0097084~vascular smooth muscle cell development	3	0.198939	0.0520439	RAMP2, ADM, ENG	1163	6	18082	7.77386	1	1	0.993411
GOTERM_BP_DIRECT	GO:2001028~positive regulation of endothelial cell chemotaxis	3	0.198939	0.0520439	SEMA5A, SNAI2, PRKD1	1163	6	18082	7.77386	1	1	0.993411
GOTERM_BP_DIRECT	GO:0002138~retinoic acid biosynthetic process	3	0.198939	0.0520439	ALDH1A3, DHRS9, RBP1	1163	6	18082	7.77386	1	1	0.993411
GOTERM_BP_DIRECT	GO:0048858~cell projection morphogenesis	3	0.198939	0.0520439	CAMK2B, ITGB3, NES	1163	6	18082	7.77386	1	1	0.993411
GOTERM_BP_DIRECT	GO:2000391~positive regulation of neutrophil extravasation	3	0.198939	0.0520439	PTGER4, IL1A, ADAM8	1163	6	18082	7.77386	1	1	0.993411
GOTERM_BP_DIRECT	GO:0060337~type I interferon signaling pathway	3	0.198939	0.0520439	IFITM3, STAT1, STAT2	1163	6	18082	7.77386	1	1	0.993411
GOTERM_BP_DIRECT	GO:0032411~positive regulation of transporter activity	3	0.198939	0.0520439	SGK3, SYNGR3, SGK2	1163	6	18082	7.77386	1	1	0.993411
GOTERM_BP_DIRECT	GO:0060978~angiogenesis involved in coronary vascular morphogenesis	3	0.198939	0.0520439	NRP1, FGF2, VEGFA	1163	6	18082	7.77386	1	1	0.993411
GOTERM_BP_DIRECT	GO:0060998~regulation of dendritic spine development	3	0.198939	0.0520439	SDK1, MEF2C, CPEB3	1163	6	18082	7.77386	1	1	0.993411
GOTERM_BP_DIRECT	GO:0001974~blood vessel remodeling	7	0.464191	0.055452	TGFB2, MEF2C, SEMA3C, NOL3, VEGFA, FGF10, TGM2	1163	43	18082	2.53102	1	1	0.993411
GOTERM_BP_DIRECT	GO:0018108~peptidyl-tyrosine phosphorylation	9	0.596817	0.0557559	PDGFRA, EPHA4, TEC, SYK, EGF, PTPN6, SH2D1B1, FGFR3, FGFR2	1163	65	18082	2.15276	1	1	0.993411
GOTERM_BP_DIRECT	GO:0060045~positive regulation of cardiac muscle cell proliferation	5	0.331565	0.0565328	MEF2C, GATA6, GATA4, FGF2, FGFR2	1163	23	18082	3.37994	1	1	0.993411
GOTERM_BP_DIRECT	GO:0010842~retina layer formation	5	0.331565	0.0565328	SDK1, ATP8A2, MEGF11, PTPRM, TSPAN12	1163	23	18082	3.37994	1	1	0.993411
GOTERM_BP_DIRECT	GO:0035810~positive regulation of urine volume	4	0.265252	0.0565816	PTGER4, NPPB, EDN1, NPR3	1163	14	18082	4.44221	1	1	0.993411
GOTERM_BP_DIRECT	GO:0090026~positive regulation of monocyte chemotaxis	4	0.265252	0.0565816	CXCL10, CCL5, S100A14, PLA2G7	1163	14	18082	4.44221	1	1	0.993411
GOTERM_BP_DIRECT	GO:0051489~regulation of filopodium assembly	4	0.265252	0.0565816	PPP1R16B, TRPM2, DMTN, DBN1	1163	14	18082	4.44221	1	1	0.993411
GOTERM_BP_DIRECT	GO:0031076~embryonic camera-type eye development	4	0.265252	0.0565816	ALDH1A3, IFT140, NES, FGF10	1163	14	18082	4.44221	1	1	0.993411
GOTERM_BP_DIRECT	GO:0071310~cellular response to organic substance	6	0.397878	0.0576926	TRIM71, WNT10B, MAP2, CASP1, IL5RA, TIMP3	1163	33	18082	2.82686	1	1	0.993411
GOTERM_BP_DIRECT	GO:0019933~cAMP-mediated signaling	6	0.397878	0.0576926	GLP1R, ADCY9, NPR3, ADGRG6, ADCY3, ADM	1163	33	18082	2.82686	1	1	0.993411
GOTERM_BP_DIRECT	GO:0008203~cholesterol metabolic process	11	0.729443	0.0590894	ABCA1, FDPS, EBP, PRKAA2, LRP1, APOA2, MVD, PCTP, VLDLR, CLN8, TM7SF2	1163	89	18082	1.92163	1	1	0.993411
GOTERM_BP_DIRECT	GO:0010976~positive regulation of neuron projection development	15	0.994695	0.0602369	CAMK2B, NDRG4, ATP8A2, TENM3, NEGR1, SPHK1, MAGI2, TIAM1, FEZ1, ANKRD1, DMD, PRKD1, HAP1, PTPN5, DBN1	1163	138	18082	1.68997	1	1	0.993411
GOTERM_BP_DIRECT	GO:0050853~B cell receptor signaling pathway	8	0.530504	0.0612287	VAV3, MEF2C, TEC, SYK, NFATC2, CD38, PTPN6, NCKAP1L	1163	55	18082	2.26149	1	1	0.993411
GOTERM_BP_DIRECT	GO:0090090~negative regulation of canonical Wnt signaling pathway	12	0.795756	0.0628704	GREM1, APC2, DRAXIN, TLE2, LEF1, SNAI2, RGS20, WNT9A, PRICKLE1, GLI1, DKK2, ANKRD6	1163	102	18082	1.82914	1	1	0.993411
GOTERM_BP_DIRECT	GO:0050715~positive regulation of cytokine secretion	6	0.397878	0.0642165	PTGER4, P2RX7, IL1A, SYK, CASP1, AGT	1163	34	18082	2.74372	1	1	0.993411
GOTERM_BP_DIRECT	GO:0050900~leukocyte migration	6	0.397878	0.0642165	PDE4D, PDE4B, ITGB7, ANG, AMICA1, MMP9	1163	34	18082	2.74372	1	1	0.993411
GOTERM_BP_DIRECT	GO:0010575~positive regulation of vascular endothelial growth factor production	5	0.331565	0.0645246	IL1A, C3AR1, GATA4, HC, ATF4	1163	24	18082	3.23911	1	1	0.993411
GOTERM_BP_DIRECT	GO:0090263~positive regulation of canonical Wnt signaling pathway	9	0.596817	0.0645272	COL1A1, WNT10B, BAMBI, XIAP, FGFR3, FGF2, FGFR2, DKK2, FGF10	1163	67	18082	2.0885	1	1	0.993411
GOTERM_BP_DIRECT	GO:0050829~defense response to Gram-negative bacterium	8	0.530504	0.0662806	NAIP5, PELI3, TNFRSF14, ADM, PRKD1, B2M, OPTN, IIGP1	1163	56	18082	2.2211	1	1	0.993411
GOTERM_BP_DIRECT	GO:0045666~positive regulation of neuron differentiation	12	0.795756	0.0665034	SOCS2, MEF2C, CCL5, DUOXA1, IRX3, FEZ1, NAP1L2, KCTD11, BRINP3, MAPK8IP3, BMP6, TLE6	1163	103	18082	1.81139	1	1	0.993411
GOTERM_BP_DIRECT	GO:0045429~positive regulation of nitric oxide biosynthetic process	7	0.464191	0.066598	SMPD3, DDAH2, ITGB2, PTX3, CLU, AGT, ASS1	1163	45	18082	2.41853	1	1	0.993411
GOTERM_BP_DIRECT	GO:0010812~negative regulation of cell-substrate adhesion	4	0.265252	0.0674577	COL1A1, DMTN, FZD4, GCNT2	1163	15	18082	4.14606	1	1	0.993411
GOTERM_BP_DIRECT	GO:2000505~regulation of energy homeostasis	4	0.265252	0.0674577	FCOR, CEACAM2, NR4A3, PRKAA2	1163	15	18082	4.14606	1	1	0.993411
GOTERM_BP_DIRECT	GO:0010875~positive regulation of cholesterol efflux	4	0.265252	0.0674577	ABCA1, LRP1, ABCG4, PLTP	1163	15	18082	4.14606	1	1	0.993411
GOTERM_BP_DIRECT	GO:0050710~negative regulation of cytokine secretion	4	0.265252	0.0674577	PTGER4, BTN2A2, BTN1A1, TNFRSF4	1163	15	18082	4.14606	1	1	0.993411
GOTERM_BP_DIRECT	GO:0006952~defense response	13	0.862069	0.0692576	TGTP2, TGTP1, IRGM2, IRGM1, TAP1, ACOD1, IFI47, LSP1, F830016B08RIK, IGTP, GM4951, GM4841, H2-D1	1163	116	18082	1.74242	1	1	0.993411
GOTERM_BP_DIRECT	GO:0006816~calcium ion transport	15	0.994695	0.069464	CAMK2B, RAMP2, CALCRL, SLC24A3, CCDC109B, TRPV2, TRPV3, CACNA1A, P2RX7, TMEM37, TRPM2, CRACR2A, CCL5, TRPM6, ASIC1	1163	141	18082	1.65401	1	1	0.993411
GOTERM_BP_DIRECT	GO:0032754~positive regulation of interleukin-5 production	3	0.198939	0.069815	PDE4D, NLRP3, GATA3	1163	7	18082	6.66331	1	1	0.993411
GOTERM_BP_DIRECT	GO:0060442~branching involved in prostate gland morphogenesis	3	0.198939	0.069815	HOXA13, FGFR2, CD44	1163	7	18082	6.66331	1	1	0.993411
GOTERM_BP_DIRECT	GO:0050881~musculoskeletal movement	3	0.198939	0.069815	CHRNA1, CHRND, CLN8	1163	7	18082	6.66331	1	1	0.993411
GOTERM_BP_DIRECT	GO:0002043~blood vessel endothelial cell proliferation involved in sprouting angiogenesis	3	0.198939	0.069815	SEMA5A, BMPER, VEGFA	1163	7	18082	6.66331	1	1	0.993411
GOTERM_BP_DIRECT	GO:0048842~positive regulation of axon extension involved in axon guidance	3	0.198939	0.069815	SEMA5A, NRP1, VEGFA	1163	7	18082	6.66331	1	1	0.993411
GOTERM_BP_DIRECT	GO:0071864~positive regulation of cell proliferation in bone marrow	3	0.198939	0.069815	MEF2C, LEF1, FGFR3	1163	7	18082	6.66331	1	1	0.993411
GOTERM_BP_DIRECT	GO:0072089~stem cell proliferation	3	0.198939	0.069815	TRIM71, RNF43, NES	1163	7	18082	6.66331	1	1	0.993411
GOTERM_BP_DIRECT	GO:1901166~neural crest cell migration involved in autonomic nervous system development	3	0.198939	0.069815	NRP1, FN1, SEMA3F	1163	7	18082	6.66331	1	1	0.993411
GOTERM_BP_DIRECT	GO:0050663~cytokine secretion	3	0.198939	0.069815	EPHB6, OPTN, AGT	1163	7	18082	6.66331	1	1	0.993411
GOTERM_BP_DIRECT	GO:0007010~cytoskeleton organization	12	0.795756	0.0702694	TAGLN, FMNL1, CNTNAP1, DMTN, PSTPIP2, RP2, ZAK, GPR35, MAST1, SIRPA, LSP1, VILL	1163	104	18082	1.79397	1	1	0.993411
GOTERM_BP_DIRECT	GO:0006950~response to stress	6	0.397878	0.0711363	MAP4K1, GLP1R, PRKAA2, UCN2, GADD45A, BDKRB2	1163	35	18082	2.66532	1	1	0.993411
GOTERM_BP_DIRECT	GO:0030514~negative regulation of BMP signaling pathway	7	0.464191	0.0726254	GREM1, FZD1, BMPER, TMPRSS6, HTRA3, CHRD, SMAD6	1163	46	18082	2.36596	1	1	0.993411
GOTERM_BP_DIRECT	GO:0021772~olfactory bulb development	5	0.331565	0.0730724	EXT1, DLX2, EFNA2, SLIT1, SLIT2	1163	25	18082	3.10954	1	1	0.993411
GOTERM_BP_DIRECT	GO:0048844~artery morphogenesis	5	0.331565	0.0730724	NRP1, HOXA13, STRA6, VEGFA, ENG	1163	25	18082	3.10954	1	1	0.993411
GOTERM_BP_DIRECT	GO:0048010~vascular endothelial growth factor receptor signaling pathway	5	0.331565	0.0730724	NRP1, VEGFC, PRKD1, PGF, VEGFA	1163	25	18082	3.10954	1	1	0.993411
GOTERM_BP_DIRECT	GO:0000902~cell morphogenesis	10	0.66313	0.0750612	GREM1, P2RX7, TGFB2, TENM3, TENM4, RP2, UNC93B1, ADAM8, GATA3, CLU	1163	81	18082	1.91947	1	1	0.993411
GOTERM_BP_DIRECT	GO:0050885~neuromuscular process controlling balance	8	0.530504	0.0771154	CAMK2B, ALDH1A3, CNTNAP1, FOXS1, NR4A3, RAC3, CACNA1A, CLN8	1163	58	18082	2.14451	1	1	0.993411
GOTERM_BP_DIRECT	GO:0042542~response to hydrogen peroxide	8	0.530504	0.0771154	COL1A1, NR4A3, STAT1, MMP2, FKBP1B, HMOX1, CRYAB, AREG	1163	58	18082	2.14451	1	1	0.993411
GOTERM_BP_DIRECT	GO:0048666~neuron development	8	0.530504	0.0771154	ATAT1, NRP1, TGFB2, MEF2C, ATP8A2, TENM4, MTURN, VEGFA	1163	58	18082	2.14451	1	1	0.993411
GOTERM_BP_DIRECT	GO:0002931~response to ischemia	6	0.397878	0.0784481	MEF2C, EIF4EBP1, FAIM2, MLYCD, NOL3, PPARGC1A	1163	36	18082	2.59129	1	1	0.993411
GOTERM_BP_DIRECT	GO:0032870~cellular response to hormone stimulus	7	0.464191	0.0789543	GHR, SOCS2, RAMP2, ASNS, SIK1, SLIT2, PGF	1163	47	18082	2.31562	1	1	0.993411
GOTERM_BP_DIRECT	GO:0050995~negative regulation of lipid catabolic process	4	0.265252	0.079202	HCAR2, PDE3B, APOA2, ACACB	1163	16	18082	3.88693	1	1	0.993411
GOTERM_BP_DIRECT	GO:0045742~positive regulation of epidermal growth factor receptor signaling pathway	4	0.265252	0.079202	PLAUR, HAP1, MMP9, AGT	1163	16	18082	3.88693	1	1	0.993411
GOTERM_BP_DIRECT	GO:0010759~positive regulation of macrophage chemotaxis	4	0.265252	0.079202	CCL5, C3AR1, THBS1, CMKLR1	1163	16	18082	3.88693	1	1	0.993411
GOTERM_BP_DIRECT	GO:0042445~hormone metabolic process	4	0.265252	0.079202	SELM, CACNA1A, DUOX2, AGT	1163	16	18082	3.88693	1	1	0.993411
GOTERM_BP_DIRECT	GO:0014912~negative regulation of smooth muscle cell migration	4	0.265252	0.079202	NDRG4, LRP1, SLIT2, PPARGC1A	1163	16	18082	3.88693	1	1	0.993411
GOTERM_BP_DIRECT	GO:0042060~wound healing	11	0.729443	0.0793162	COL1A1, PDGFRA, TGFB2, CDH3, VANGL2, PLAU, FN1, FGF2, DCN, AQP1, FGF10	1163	94	18082	1.81941	1	1	0.993411
GOTERM_BP_DIRECT	GO:0070371~ERK1 and ERK2 cascade	5	0.331565	0.0821628	PTGER4, EGF, FGFR3, AGT, FGF10	1163	26	18082	2.98995	1	1	0.993411
GOTERM_BP_DIRECT	GO:0001954~positive regulation of cell-matrix adhesion	5	0.331565	0.0821628	ITGB3, VEGFC, CDH13, EMP2, DMD	1163	26	18082	2.98995	1	1	0.993411
GOTERM_BP_DIRECT	GO:0009954~proximal/distal pattern formation	5	0.331565	0.0821628	GREM1, DLX2, CYP26B1, SP8, GLI1	1163	26	18082	2.98995	1	1	0.993411
GOTERM_BP_DIRECT	GO:0001501~skeletal system development	12	0.795756	0.0823732	COL1A1, TGFB2, EDN1, RASSF2, COL1A2, COL5A2, NPR3, COL11A2, CHRD, MMP9, PTHLH, FBN1	1163	107	18082	1.74367	1	1	0.993411
GOTERM_BP_DIRECT	GO:0007409~axonogenesis	12	0.795756	0.0823732	RTN4R, ATP8A2, CNP, MAP2, AMIGO1, SLIT1, FLOT1, SLITRK5, SLIT2, ANK3, FGFR2, RNF165	1163	107	18082	1.74367	1	1	0.993411
GOTERM_BP_DIRECT	GO:0001934~positive regulation of protein phosphorylation	18	1.19363	0.083892	PTGER4, FZD1, SPHK1, PLAUR, GATA4, PRR5L, MMP9, FGF2, VEGFA, CTGF, SPN, P2RX7, THPO, FLOT1, FAM20A, PTPN5, RAPGEF3, ENG	1163	184	18082	1.52097	1	1	0.993411
GOTERM_BP_DIRECT	GO:0043087~regulation of GTPase activity	9	0.596817	0.0845026	VAV3, TIAM1, EPHA4, RASA4, CHN1, OCRL, ARHGAP6, NGEF, RASGRP3	1163	71	18082	1.97084	1	1	0.993411
GOTERM_BP_DIRECT	GO:0001657~ureteric bud development	7	0.464191	0.0855828	BMPER, OSR1, SMAD9, SLIT2, SMAD6, CRLF1, FGFR2	1163	48	18082	2.26738	1	1	0.993411
GOTERM_BP_DIRECT	GO:0008219~cell death	6	0.397878	0.0861465	TGFB2, HMOX1, CACNA1A, RGS20, EMP2, CLU	1163	37	18082	2.52125	1	1	0.993411
GOTERM_BP_DIRECT	GO:0006915~apoptotic process	46	3.0504	0.0881368	RTKN, ARL6IP1, MTFP1, ECSCR, XIAP, TNFAIP3, FAIM2, LSP1, LITAF, ERO1L, HCAR2, ADAMTSL4, CASP1, HMOX1, TRIM69, BMF, CHAC1, PIM2, S100A14, SPINK2, MEF2C, CRADD, SP110, STAT1, TNFRSF18, APLP1, TRPV2, UNC5C, UNC5D, TMEM173, GREM1, TIAM1, RNF144B, NAIP5, AIM2, DDIT4, PDCD4, LCN2, TRIB3, PRKD1, DNASE1, XAF1, FGFR3, FGFR2, TNFRSF21, BIRC3	1163	570	18082	1.25473	1	1	0.993411
GOTERM_BP_DIRECT	GO:0097264~self proteolysis	3	0.198939	0.0892173	TENM3, TENM4, TMPRSS6	1163	8	18082	5.8304	1	1	0.993411
GOTERM_BP_DIRECT	GO:0002456~T cell mediated immunity	3	0.198939	0.0892173	EPHB6, CD46, CDH17	1163	8	18082	5.8304	1	1	0.993411
GOTERM_BP_DIRECT	GO:0030823~regulation of cGMP metabolic process	3	0.198939	0.0892173	PDE5A, THBS1, VEGFA	1163	8	18082	5.8304	1	1	0.993411
GOTERM_BP_DIRECT	GO:0098532~histone H3-K27 trimethylation	3	0.198939	0.0892173	HIST1H1E, CHD5, HIST1H1C	1163	8	18082	5.8304	1	1	0.993411
GOTERM_BP_DIRECT	GO:0006012~galactose metabolic process	3	0.198939	0.0892173	CHST1, GALM, PPARGC1A	1163	8	18082	5.8304	1	1	0.993411
GOTERM_BP_DIRECT	GO:0050702~interleukin-1 beta secretion	3	0.198939	0.0892173	ABCA1, GBP5, AIM2	1163	8	18082	5.8304	1	1	0.993411
GOTERM_BP_DIRECT	GO:0050688~regulation of defense response to virus	3	0.198939	0.0892173	SPN, IFIT1, GBP4	1163	8	18082	5.8304	1	1	0.993411
GOTERM_BP_DIRECT	GO:0046321~positive regulation of fatty acid oxidation	3	0.198939	0.0892173	NR4A3, MLYCD, PPARGC1A	1163	8	18082	5.8304	1	1	0.993411
GOTERM_BP_DIRECT	GO:0019227~neuronal action potential propagation	3	0.198939	0.0892173	CNTNAP1, FKBP1B, CLCN1	1163	8	18082	5.8304	1	1	0.993411
GOTERM_BP_DIRECT	GO:0010642~negative regulation of platelet-derived growth factor receptor signaling pathway	3	0.198939	0.0892173	NDRG4, PTGIR, APOD	1163	8	18082	5.8304	1	1	0.993411
GOTERM_BP_DIRECT	GO:0045591~positive regulation of regulatory T cell differentiation	3	0.198939	0.0892173	BTN2A2, LGALS9, CD46	1163	8	18082	5.8304	1	1	0.993411
GOTERM_BP_DIRECT	GO:0010881~regulation of cardiac muscle contraction by regulation of the release of sequestered calcium ion	3	0.198939	0.0892173	FKBP1B, DMD, ANK2	1163	8	18082	5.8304	1	1	0.993411
GOTERM_BP_DIRECT	GO:0016042~lipid catabolic process	12	0.795756	0.0911182	CYP39A1, DAGLA, ACAP1, PLCB4, LIPG, ENPP2, PLD1, DAGLB, PLA2G7, PLB1, PLCD1, PLA1A	1163	109	18082	1.71168	1	1	0.993411
GOTERM_BP_DIRECT	GO:0003222~ventricular trabecula myocardium morphogenesis	4	0.265252	0.0917629	TGFB2, HEY1, HEG1, ENG	1163	17	18082	3.65829	1	1	0.993411
GOTERM_BP_DIRECT	GO:0050868~negative regulation of T cell activation	4	0.265252	0.0917629	SPN, PTPN22, VTCN1, PAG1	1163	17	18082	3.65829	1	1	0.993411
GOTERM_BP_DIRECT	GO:0045670~regulation of osteoclast differentiation	4	0.265252	0.0917629	RASSF2, ADAM8, FAM213A, FGFR3	1163	17	18082	3.65829	1	1	0.993411
GOTERM_BP_DIRECT	GO:0010880~regulation of release of sequestered calcium ion into cytosol by sarcoplasmic reticulum	4	0.265252	0.0917629	PDE4D, FKBP1B, DMD, NOL3	1163	17	18082	3.65829	1	1	0.993411
GOTERM_BP_DIRECT	GO:0070830~bicellular tight junction assembly	5	0.331565	0.0917799	OCLN, RAMP2, CGN, PTPN13, GRHL2	1163	27	18082	2.87921	1	1	0.993411
GOTERM_BP_DIRECT	GO:0042476~odontogenesis	5	0.331565	0.0917799	OSR1, ID3, BCOR, AQP5, FGFR2	1163	27	18082	2.87921	1	1	0.993411
GOTERM_BP_DIRECT	GO:0048821~erythrocyte development	5	0.331565	0.0917799	DMTN, HBA-A2, NCKAP1L, HBA-A1, RHD	1163	27	18082	2.87921	1	1	0.993411
GOTERM_BP_DIRECT	GO:0016126~sterol biosynthetic process	5	0.331565	0.0917799	FDPS, EBP, PRKAA2, MVD, TM7SF2	1163	27	18082	2.87921	1	1	0.993411
GOTERM_BP_DIRECT	GO:0001755~neural crest cell migration	7	0.464191	0.0925077	SEMA5A, SEMA3C, LEF1, SEMA3B, SEMA3G, NRTN, SEMA3F	1163	49	18082	2.2211	1	1	0.993411
GOTERM_BP_DIRECT	GO:0030819~positive regulation of cAMP biosynthetic process	7	0.464191	0.0925077	PTGER4, ABCA1, PTGIR, RAMP2, CALCRL, ADM, PTHLH	1163	49	18082	2.2211	1	1	0.993411
GOTERM_BP_DIRECT	GO:0070527~platelet aggregation	6	0.397878	0.0942246	PDGFRA, ITGB3, PLEK, ITGA2B, PTPN6, MYL12B	1163	38	18082	2.4549	1	1	0.993411
GOTERM_BP_DIRECT	GO:0042127~regulation of cell proliferation	21	1.39257	0.0944397	APOBEC1, TGFB2, NOS2, CD81, TNFRSF18, MATK, PPBP, TNFRSF11A, NR3C2, PTGS1, CXCL10, CXCL11, TEC, ERBB3, PLAU, CDK4, SGK3, KCTD11, SGK2, FGFR2, PLCD1	1163	227	18082	1.43834	1	1	0.993411
GOTERM_BP_DIRECT	GO:0007204~positive regulation of cytosolic calcium ion concentration	15	0.994695	0.0944678	PTGER4, GLP1R, PDGFRA, RIC3, EDN1, PTGIR, GPR35, CACNA1A, ADM, AGT, C1QTNF1, FKBP1B, C3AR1, BDKRB2, CD38	1163	148	18082	1.57578	1	1	0.993411
GOTERM_BP_DIRECT	GO:0006936~muscle contraction	7	0.464191	0.0997252	ACTA2, TMOD1, MYOM1, TNNT2, CLCN1, MYOM2, TTN	1163	50	18082	2.17668	1	1	0.993411
GOTERM_BP_DIRECT	GO:0032956~regulation of actin cytoskeleton organization	7	0.464191	0.0997252	BST2, IL1A, TGFB2, VANGL2, DMTN, LRP1, ITGB3	1163	50	18082	2.17668	1	1	0.993411
GOTERM_BP_DIRECT	GO:0008152~metabolic process	38	2.51989	0.0997393	ALDH1L1, TPH1, ACY3, MOCS3, TNFAIP3, ACACB, UGT1A7C, ACAT2, DHTKD1, NAGLU, HLCS, ALDH3B1, NDST3, ENPP2, NAALAD2, ENPP4, METTL7B, ARSG, GSTM1, OXSM, FUCA2, MTHFR, ACOD1, UGT1A6A, ACSF2, ALDH1A3, GSTA4, ACOX2, MTHFD2, LPCAT2, ECHDC2, PDE5A, ALDH18A1, SLC27A3, PFKM, ASPA, GSTM5, ENGASE	1163	463	18082	1.27605	1	1	0.993411

## Sheet: Fig3B
	Name	WT_1_FPKM	WT_2_FPKM	WT_3_FPKM	CDK4KO_1_FPKM	CDK4KO_2-FPKM	CDK4KO_3-FPKM
	Stat1	1.72147	1.42713	1.44715	5.4837	5.40692	4.02434
	Sp110	0.0429458	0.0243802	0.0355938	0.151203	0.22517	0.197654
	Ptgs2	55.9668	57.0926	54.3854	78.9651	80.0243	97.7784
	Tor1b	7.56603	8.43109	8.46373	11.7152	10.9034	11.7939
	Nmi	1.62999	1.51469	1.44744	2.69863	2.71648	1.86989
	Tnfaip6	0.340603	0.290038	0.282294	1.71884	1.57152	1.27367
	Ifih1	0	0	0	0.0334863	0.0448806	0.0615566
	Serping1	0	0	0.0207623	0.058799	0.0262688	0
	Ube2l6	3.03471	3.45111	3.28909	7.39701	6.39513	5.51181
	B2m	452.942	411.574	410.314	1361.12	1370.14	1260.36
	Samhd1	9.51622	9.61818	9.59115	13.5811	13.7703	12.7682
	Znfx1	5.3556	5.25568	5.48214	9.02315	8.40537	8.23805
	Ptpn1	18.3793	17.6487	18.2341	22.7929	23.622	23.2446
	Zbp1	0	0.0312311	0	1.43332	1.07301	0.696289
	Ogfr	20.6786	18.6254	18.4295	47.2913	48.5996	46.7111
	Helz2	4.28904	4.53611	4.73553	17.9941	17.9639	17.4042
	Il7	0.0205661	0.0194588	0.0596585	0.0844769	0.129396	0.118317
	Tnfsf10	0	0	0	0	0.034794	0
	P2ry14	0.069794	0.0660363	0.0289229	0.143342	0.109781	0.100381
	Adar	10.0162	10.7112	10.0016	20.5485	20.5293	19.0843
	Ifi44	0.0190057	0.0179825	0	8.10789	8.11145	5.73125
	Ddx58	2.02405	2.18866	2.20478	18.2956	18.1319	16.1437
	Tdrd7	10.8452	11.1384	9.86667	14.9902	15.94	15.0266
	Isg15	1.54082	1.60365	2.29868	97.7388	96.9445	69.5853
	Cd38	0	0.0674095	0	0.543486	0.560321	0.409875
	Lap3	48.3542	44.0253	45.4987	64.4044	64.3279	67.2922
	Cxcl10	9.41741	9.66434	8.79588	62.1051	59.5937	49.5942
	Cxcl11	0	0	0.0127233	0.126114	0.112685	0.0147194
	Gbp4	0	0	0.0128829	0.346604	0.179297	0.134137
	Gbp6	0	0.018511	0	0.883985	0.841141	0.581529
	Oas2	0.0130854	0	0	5.75886	4.93979	3.8393
	Oas3	0.0222855	0.0105428	0.0369407	5.27006	5.24635	4.14541
	Trafd1	4.82979	4.56975	5.11131	6.87196	6.6303	5.61443
	Samd9l	6.3534	6.13318	7.00024	12.3936	12.3793	10.9592
	Parp12	2.11395	2.06911	1.86081	10.899	11.9551	10.2185
	Nod1	0.103207	0.1302	0.06653	0.21533	0.180375	0.186921
	Herc6	0.947042	0.763682	0.847352	4.7489	4.75103	3.87988
	Usp18	0.062627	0	0.0346038	10.9268	10.9672	8.02654
	Trim21	0.482575	0.807819	0.630709	2.39609	2.19932	1.76186
	Ifitm2	187.623	171.379	186.898	257.866	239.824	210.849
	Ifitm3	175.245	157.6	165.179	1065.33	993.866	902.424
	Irf7	0.135001	0.0547423	0.0959052	8.64609	8.97924	6.52764
	Ddx60	0	0.00634584	0.00555876	0.417176	0.443082	0.398713
	Bst2	82.3014	69.7537	75.6426	479.234	495.364	392.774
	Il15	0.0257599	0	0.02135	0.302317	0.78336	0.271694
	Nlrc5	2.19449	2.40725	2.37013	3.57343	3.47336	3.28116
	Casp1	0.311252	0.147247	0.064492	1.46114	0.775167	0.671489
	Casp4	1.06753	0.995199	1.00188	3.04	2.22241	2.64928
	Icam1	0.0687911	0	0.0380097	0.134555	0.0961812	0
	Pml	11.7929	11.7713	12.7981	18.0608	17.1462	15.4074
	Myd88	6.46643	6.88841	7.08343	10.4282	11.5938	11.2515
	Stat2	3.40425	2.98284	3.80952	8.7677	9.62588	6.74414
	Mettl7b	0	0.269473	0.354075	1.50412	1.2444	1.00131
	Xaf1	0.0621061	0.0587623	0.0617687	5.00008	4.19411	3.53724
	Ccl5	1.33474	1.03326	0.804538	18.8685	18.068	14.4849
	Trim25	8.78606	8.8685	8.36417	22.0362	21.5472	22.1383
	Dhx58	0.106803	0.269473	0.206544	1.06542	1.21329	0.972859
	Ifi35	3.67603	3.4462	3.91321	13.5362	13.4386	11.2855
	Lgals3bp	3.13003	2.74859	2.84852	56.8535	59.2516	50.6082
	Rnf213	12.3949	14.6383	14.3348	31.0442	34.1323	32.9987
	Rsad2	0.121115	0.178258	0.0892279	4.26422	4.07825	2.69679
	Cmpk2	0	0	0.0150945	0.10687	0.324664	0.296865
	Ifi27	14.2928	15.6644	12.5041	102.647	90.6758	95.8168
	Rnf31	4.10519	4.62455	4.66958	6.1883	6.55187	5.77155
	Irf9	0.875917	1.14594	1.10239	7.80498	7.86968	6.21082
	Apol6	0	0	0.0107296	0.0303863	0.0271505	0
	Csf2rb	0	0	0	0.057392	0.0128201	0
	Itgb7	10.0009	10.9491	10.1542	49.8637	52.2133	45.5437
	Rtp4	1.3119	1.18955	1.35914	19.1814	17.5974	14.3348
	Parp14	0.444365	0.497422	0.59653	3.20983	3.48494	2.76047
	Mx1	0.0159745	0.0604578	0.066199	0.674915	0.335025	0.428874
	Mx2	0.016116	0	0	1.05916	0.878777	0.757175
	Fpr1	0.0439902	0	0	0.0516268	0.0922584	0.126538
	Tapbp	34.2284	32.5862	32.9822	54.0858	52.4215	44.8154
	Psmb9	0.445697	0.331336	0.369397	0.990094	0.934737	0.457875
	Tap1	2.64838	2.53598	2.60931	6.3286	6.02274	4.47702
	Psmb8	0	0	0	0.0499663	0.0669682	0.122468
	Cfb	0.020617	0.058521	0.0170875	0.0483921	0.0648584	0.138378
	Eif2ak2	7.13088	7.57685	8.54418	17.7001	18.2759	16.9623
	Cd74	0.702222	0.508081	0.753184	1.21195	1.12621	0.792135
	Ifit3	0.634165	0.789502	0.912885	16.6478	13.825	11.0091
	Ifit1	0.307004	0.435713	0.327146	14.6951	15.1308	12.2793

## Sheet: Fig3C-H
	Figure 3C		WT MCA205			CDK4 KO MCA205
	fold change	STAT1	1.10957	0.993093	0.907519	3.34035	3.31728	5.52127
		STAT2	0.906471	0.938438	1.17555	1.61702	1.81924	2.71008
		ISG15	1.0693	0.918064	1.01866	12.0142	12.6992	11.6049
		IF1204	1.00347	0.939523	1.06069	2.17347	2.43682	3.06312
		IFIT1	1.00116	0.914888	1.09177	2.57874	3.15287	5.13964
	Figure 3D	Gene name	PBS			Palbociclib
	fold change	STAT1	1.03527	0.946058	1.02101	4.55252	5.92439	5.84283
		STAT2	1.00463	0.990801	1.00463	9.60199	8.89709	8.95897
		ISG15	1	1.09051	0.917004	5.13964	4.96456	4.93027
		IF1204	1.12506	1.01396	0.876606	5.3765	5.12186	4.61608
		IFIT1	1.02337	0.981686	0.99539	5.89708	5.38893	5.73582
	Figure 3E	Vector	Cdk4-/-
	Luciferase OD	3821.75	7726.84
		3805.46	7987.49
		2860.62	8117.81
		2658.15	8767.12
	Figure3H	Days	Vector+IFNAR-/-mice					Cdk4-/- +IFNAR-/-mice					Vector+C57/BL6N mice					Cdk4-/- +C57/BL6N mice
	tumor size(mm2)	0	0	0	0	0	0	0	0	0	0	0	0	0	0	0	0	0	0	0	0	0
		7	24.4	36.75	35.28	25.83	33.3	15.18	6.3	13.94	16.56	11.31	21.96	22	11.9	10.2	23.32	16.77	12.9	16.8	17.82	14.88
		13	60.14	90.4	88.8	107.52	150.8	48.91	35.28	36.72	49.3	62.31	66.96	23.5	48	25.97	53.76	24.44	42	25.65	41.54	45
		15	61.11	146.9	118.8	95.45	81.36	70.98	78.12	91.53	67.76	64.86	68.46	79.68	111.1	96.9	113.4	78.8	53.82	54.6	49.64	25.44
		18	100.05	127.8	148	121.04	192	102.6	156.78	81.4	106.92	127.53	99.75	83.46	95.23	160.02	90.06	69.58	46.9	36.58	96.96	62.25
		20	124.44	150.49	176.32	165.36	242.35	163.02	109.74	141.9	158.51	186.88	124.23	112.77	169.65	179.52	108	100.85	60.59	86.1	61.5	61.62
		22	136.08	218.24	189.08	288.86	155.4	163.02	109.74	141.9	158.51	186.88	174.08	255.36	134.73	145	230.4	87.55	45.36	108.56	112.5	48.99
		25	234.27	171.82	278.46	345.4	184.76	247.68	279	186.32	174.93	304.38	166.54	199.26	250.12	172.8	306	79.21	135.45	93.73	69.56	129.95

## Sheet: Fig4
	Figure 4C	Days	WT					cdk4-/-					cdk4-/- sting-/-
	tumor size(mm2)	0	0	0	0	0	0	0	0	0	0	0	0	0	0	0	0
		7	53.9	41.18	58.52	40	39.96	35.19	34.56	40.32	19.27	30.09	47.52	41.6	34.72	32.86	40.95
		9	68.88	50.84	36.4	42.64	47.74	30.5	37.62	20.68	33.55	33	57.75	39.42	45.43	34.1	29.68
		11	53.46	59.52	85.68	66.24	55.9	16	35.84	44.08	26.68	23.92	64.8	58.8	41.54	27.14	59.5
		14	68.53	55.2	115.26	92.82	82.4	56	56.1	24.51	9	40.47	73.87	58.93	71.825	61.2	63
		17	113.03	88.4	73	66.24	151.13	51.48	33.48	4	57.8	0	102.82	90.21	90.9	87.22	79.2
		19	118.8	108	97.9	107.8	169	56	42	63	0	0	120	110	132	99	89
		21	235.62	145.2	147.66	92.88	121.2	54.18	88.722	74.26	0	0	162.54	183.96	118.58	97.2	72.52
		23	290.4	124.95	139.32	159.33	161.71	68.8	81	83.16	0	0	231.84	176.66	152.4	113	72.75
		25	201.93	173.46	356.76	177.92	158.24	55.08	82.17	109.18	0	0	173.6	242.15	113.85	123	145.18
		27	214.5	306	390	258	234.6	133.92	122	95.79	0	0	227.65	274.92	159.12	187.88	147.06
	Figure 4D	Days	Vector					Cdk4-/-					Cdk4-/-Mavs/-
	tumor size(mm2)	0	0	0	0	0	0	0	0	0	0	0	0	0	0	0	0
		8	49.77	36.92	41.76	49.7	48	34.79	28.6	31.92	32.33	23.2	40.02	34.45	37.62	63.08	34.84
		11	56.8	51.35	75.46	52.93	71.44	32.83	32.43	34.32	41.61	28.09	37.5	38.5	73.95	31.72	24.64
		13	97.58	112.53	73.32	69.12	68.06	43.2	38.34	44.1	33.8	9	59.34	33.15	41.58	41.18	24.99
		15	124.74	110.09	75.92	143	120	35.1	53.28	45.26	44.64	48.84	27.84	38.34	47.58	43.2	4
		18	141.12	147.84	104.04	132	132.5	38.88	34.77	29.61	28.05	42.92	19.35	43.2	47.57	76.3	25
		20	177.84	163.3	125.19	162.5	153.4	41.54	27.14	9	34.16	27.56	24.84	64.38	61.06	40.71	110
		22	227.65	148.8	200.83	182	210	35.88	20.91	75.6	9	0	45.75	30.38	89.1	58.1	43.2
		25	253.5	242.55	239.44	297	238	46.08	101.97	0	0	0	75.6	55.48	0	41.89	0
		27	270.6	288.75	292.4	272	221.2	49.5	81	0	0	0	78.32	0	49	36	0
		29	342	336.42	302.4	293.28	409.5	51	68	0	0	0	43.4	83.6	9	0	0
	Figure 4F	Gene	Vector			cdk4-/-			cdk4-/- sting-/-
	fold change	stat1	1.09682	0.897095	1.01631	2.6087	2.64512	2.31873	0.124424	0.121021	0.116091
		stat2	1.08674	0.920188	1	1.6358	1.68179	1.65864	0.203063	0.15822	0.180623
		isg15	1.0693	0.918064	1.01866	12.0142	12.6992	11.6049	0.388683	0.40239	0.367717
		isg1204	1.12506	0.876606	1.01396	2.90794	3.20428	2.73208	0.0953912	0.0934281	0.101532
		lfit1	1.05946	0.935191	1.00928	1.22547	1.25122	1.217	0.119355	0.103905	0.110593
	Figure 4G	Gene	vector			cdk4-/-			cdk4-/-mavs-/-
	fold change	stat1	1.07177	0.939523	0.993093	4.10296	3.47417	3.30962	2.53151	3.94493	3.55537
		stat2	1.30737	0.97041	0.788218	2.97592	2.99661	2.7007	2.08012	2.02324	2.47369
		isg15	1.01866	1.04006	0.943874	27.7292	20.299	26.9709	17.1088	20.0658	17.7121
		isg1204	1.00928	1.08173	0.915945	5.77572	6.58873	4.95883	3.66378	4.06522	3.58838
		lfit1	0.918064	1.32562	0.82169	5.78908	6.33495	5.59188	4.91321	4.9818	5.01645
	Figure 4H	Name	WT_1	WT_2	WT_3	CDK4KO_1	CDK4KO_2	CDK4KO_3
	(GE) - FPKM	Mavs	10.8477	10.4778	11.1986	17.2468	16.3962	14.4748
		Polr3f	6.2549	6.06109	6.44256	7.65989	9.03055	8.89472
		Zbp1	0	0.0312311	0	1.43332	1.07301	0.696289
		Adar	10.0162	10.7112	10.0016	20.5485	20.5293	19.0843
		Ddx58	2.02405	2.18866	2.20478	18.2956	18.1319	16.1437
		Il6	0	0.0226966	0	0	0.0251545	0.0230006
		Cxcl10	9.41741	9.66434	8.79588	62.1051	59.5937	49.5942
		Polr1d	45.4384	43.2455	45.7659	58.942	58.7669	61.6631
		Nfkbib	11.9225	11.433	10.1485	14.591	13.6285	12.0754
		Pycard	0.0459814	0.0435057	0.0127032	0.0899393	0.0321448	0.0881771
		Irf7	0.135001	0.0547423	0.0959052	8.64609	8.97924	6.52764
		Casp1	0.311252	0.147247	0.064492	1.46114	0.775167	0.671489
		Il18	0.163146	0.0771811	0.0676082	0.382935	0.0855393	0.31286
		Ccl5	1.33474	1.03326	0.804538	18.8685	18.068	14.4849
		Ccl4	0	0	0	0.207133	0.185076	0.0846144
		Ripk3	0	0	0	0	0.0621945	0.0284346
		Polr3h	12.4641	12.1876	11.2712	15.5251	15.7911	15.794
		Ikbkg	6.09003	6.9037	6.03552	7.81308	8.21614	7.58838
	Figure 4J	Vector	Cdk4-/-
	percentage of γH2AX foci positive cells (%)	17.3913	67.7419
		14.2857	47.6191
		18.5185	51.1628
		8.57143	52.7273
		14.2857	64.1509
			67.5676
		10.6383	73.1707
		9.52381	86.9565
		17.8571	75.6098

## Sheet: Fig5
	Figure 5A	Days	Vector					CDK6-/- A43					CDK6-/- A57
	tumor size(mm2)	0	0	0	0	0	0	0	0	0	0	0	0	0	0	0	0
		6	36.26	49.14	39.53	61.06	37.52	21	25.38	21.32	4	18.04	9	16	4	15.75	23.78
		8	63.9	83.64	81.48	33.06	39	18.4	4	12.96	9	0	9	16	35	0	0
		10	152.1	112.2	112.8	84.36	121	0	0	9	9	19.2	0	0	4	20	25.2
		12	189.95	118.8	113.92	130.5	100	17.1	9	0	0	0	9	52.08	15	0	0
		14	173.8	152.88	162.4	166.05	260.62	4	33	0	0	0	16	15.17	69.35	0	0
		16	282.36	175.84	207.5	156.24	203.82	21.2	16	0	0	0	99	16	14.82	0	0
		18	231.84	172.14	125.1	279.99	224.99	24.91	31.36	0	0	0	87.3	16	27	0	0
		20	274.82	221.88	290.89	225.8	396	33.64	35.75	0	0	0	90	27.26	4	0	0
		22	264.6	202.92	400	300	290	43.92	56	0	0	0	101.2	9	25.6	0	0
		25	294.5	300	320	380	268.25	49	61.2	0	0	0	120	36.4	4	0	0
	Figure 5B	Days	Vector					CDK6-/-
	tumor size(mm2)	0	0	0	0	0	0	0	0	0	0	0
		6	46.9	46.72	33.66	26.66	33.8	16.56	4	4	4	16
		8	85.68	38.44	65.45	79.31	68.53	10.85	16	25.44	18.33	0
		10	151.2	95.7	167.4	105.41	89.1	18.06	38.69	24.64	19.5	0
		12	142.04	86.24	195.58	159.12	205.32	24.78	42.21	36.4	27.93	0
		14	137.34	171.68	277.2	235.2	194.22	37.52	56.58	53.07	56.55	0
		16	336.42	212.52	241.11	300	231.2	49.14	46.97	69.16	76	0
		18	378	310.73	286.88	364	300.7	66.24	99.9	78.96	120.36	0
	Figure 5C	Days	Vector					CDK6 KO
	tumor size(mm2)	0	0	0	0	0	0	0	0	0	0	0
		7	71.4132	55.1836	71.736	45.8968	65.6544	38.8871	42.262	30.7615	23.7984	36.733
		9	115.539	107.604	94.9221	103.404	105.378	47.376	51.0048	28.3672	19.5426	41.1255
		11	160.875	138.262	158.667	172.175	160.32	50.196	69.757	39.4287	74.6394	73.6926
		13	180.189	216.22	169.025	198.202	228.721	74.175	87.2788	44.2659	88.3503	72.5046
		15	264.6	274.5	237.18	251.55	251.37	57.4	87.3	123.54	81	103.23
	Figure 5D	Days	Vector					Cdk6-/- 7#					Cdk6-/- 19#
	tumor size(mm2)	0	0	0	0	0	0	0	0	0	0	0	0	0	0	0	0
		7	53.2	56.8	60.68	48.38	47.56	29.12	26.79	25.96	31.9	34.5	0	0	0	0	0
		10	116.48	67.16	70.31	92	78.4	26.4	23.03	0	0	0	0	0	0	0	0
		12	103.04	134.31	126.48	105	104.4	4	15	30.25	0	0	0	0	0	0	0
		14	129.8	76.96	146.32	170.61	107.88	22.05	9	0	0	0	0	0	0	0	0
		17	186.26	133.62	205.67	153.9	132.6	4	0	0	0	0	0	0	0	0	0
		19	159.12	153.4	170.61	166.25	264	0	0	0	0	0	0	0	0	0	0
		21	190.32	339.08	257.52	223.78	237	0	0	0	0	0	0	0	0	0	0
	Figure 5E	Days	Vector					Cdk6-/- 7#					Cdk6-/- 19#
	tumor size(mm2)	0	0	0	0	0	0	0	0	0	0	0	0	0	0	0	0
		7	48.4	47.31	47.04	39.84	46.97	16.65	22.08	19.27	19.32	22.05	0	0	0	0	0
		10	104.96	102.83	103.32	74.88	78.75	30.74	26.65	20.5	22.54	28.6	0	0	0	0	0
		12	144.76	143.82	120.9	171.6	140.8	38.69	38.69	25.37	30.78	47.56	0	0	0	0	0
		14	192.92	218.4	233.24	191.4	225.68	45.92	67.16	46.36	45.54	70.4	0	0	0	0	0
		17	300.49	242.35	275	351.36	308.06	76.96	99.12	63.14	75.05	100.43	0	0	0	0	0
	Figure 5F	time (h)	Vector				Cdk4-/-				Cdk6-/-
	CCK8 OD value	0	0	0	0	0	0	0	0	0	0	0	0	0
		24	0.3384	0.3438	0.3392	0.3469	0.3402	0.3399	0.3451	0.3475	0.3475	0.3464	0.3475	0.3506
		48	0.4046	0.4093	0.4109	0.4077	0.3972	0.4028	0.396	0.3825	0.4005	0.3903	0.3927	0.3847
		72	0.5913	0.5836	0.6305	0.535	0.5514	0.5392	0.6044	0.5608	0.512	0.4806	0.5131	0.4676
		96	1.1862	1.353	1.197	1.1115	1.2187	1.1528	0.9877	1.0722	0.734152	0.753069	0.736248	0.748912
	Figure 5G	Vector	Cdk4-/-	Cdk6-/-
	Colony nubmer	307	265	140
		320	226	165
		297	278	150
	Figure 5H	Time (h)	Vector				Cdk4-/-				Cdk6-/- 7#				Cdk6-/- 19#
	CCK8 OD value	0	0	0	0	0	0	0	0	0	0	0	0	0	0	0	0	0
		24	0.3438	0.3459	0.347	0.3477	0.3391	0.3658	0.3325	0.3295	0.3508	0.3493	0.351	0.3521	0.3376	0.3402	0.3402	0.3383
		48	0.4092	0.4261	0.4172	0.4194	0.4146	0.4177	0.444	0.3947	0.4198	0.4419	0.4441	0.4085	0.397	0.4009	0.3765	0.3722
		72	1.3882	1.1779	1.3097	1.3861	1.0184	1.0593	1.0164	1.0183	1.1452	1.1051	0.8559	0.8294	0.5893	0.5412	0.6109	0.6233
		96	2.5811	2.5922	2.5112	2.4078	2.2071	1.9115	2.2233	2.1855	1.6088	1.5243	1.6353	1.6029	1.1006	0.8386	0.9997	1.1042
	Figure 5I	gene-name	WT-1_FPKM	WT-2_FPKM	WT-3_FPKM	CDK6-1_FPKM	CDK6-2_FPKM	CDK6-3_FPKM
	(GE) - FPKM	Tgtp2	0.651668	0.484899	0.484365	10.0853	7.87119	11.1646
		Tgtp1	0.623734	0.699643	0.507362	8.97018	5.9228	7.847
		Igtp	2.96955	3.38748	3.05898	13.572	12.2282	16.1786
		Ifi207	1.14829	1.09724	1.18154	4.12488	4.19153	5.53652
		Irgm2	1.36099	0.976917	0.911989	7.15052	4.41621	5.98863
		Gm4841	0.182547	0.135833	0.0692818	1.35356	1.34644	1.72483
		Gm4951	1.64761	1.02021	1.3877	10.6166	5.59957	8.57272
		Acod1	0.174274	0.208198	0.162421	3.95075	1.67138	1.90911
		Iigp1	3.39806	1.23516	1.39657	24.2156	13.6862	20.678
		Tlr3	0.587101	0.409871	0.462437	1.84934	1.37409	2.02288
		F830016B08Rik	0.101675	0.0194856	0	0.722549	0.673834	0.895943
		Gbp3	3.62847	3.26862	3.15075	15.1886	6.78994	9.25072
		Gbp2	3.42441	2.47462	2.23499	9.86994	5.97669	7.01824
		Gbp7	1.08557	0.952788	0.977002	4.72099	1.97901	2.6752
		Irgm1	4.70196	2.14217	2.08108	8.00838	9.18771	10.0614
		Stat1	7.32156	3.78268	3.7673	17.7081	10.5487	13.4681
		Ifi204	15.226	5.49083	5.45235	33.2492	20.6341	24.3982
		Ifit1	29.5457	5.81775	5.91033	116.87	84.5603	106.196
		Ifitm2	72.4424	195.445	184.424	283.234	398.379	375.172
		Ifi203	1.22549	0.590227	0.575614	3.44442	1.07137	1.72293
		Ifi211	36.3482	12.8678	12.9803	60.8242	34.5006	40.7725
		Ifi209	2.49717	1.63562	1.63383	0.355345	0.18852	0.223804
		Ifi214	0.238352	0.139983	0.128161	0.026619	0.016548	0.028289
		Ifi206	1.72716	0.619205	0.641112	0.385502	0.153391	0.275172
	Figure 5J	Gene name	Vector			CDK6-/- A43			CDK6-/- A57
	fold change	STAT1	1.00231	1.04488	0.954842	2.68205	4.09349	4.54202	4.58419	5.45155	6.30574
		STAT2	0.968171	1.05215	0.981686	2.50244	2.45094	2.75745	1.90088	1.39139	2.08012
		ISG15	0.946058	1.01396	1.04247	10.6295	11.0043	10.7034	8.24394	7.12719	10.3627
		IF1204	1.01866	1.02574	0.95705	2.45661	2.50822	2.45661	2.75108	4.16986	1.3566
		IFIT1	0.990801	1.02574	0.983957	3.26406	3.45017	3.42634	3.65533	3.83706	3.73213
	Figure 5K	Vector	Cdk4-/-	Cdk6-/-
	IFNβ(pg/ml)	0.419529	3.92234	2.48649
		0.435307	3.77086	2.88411
		0.637269	3.69197	2.76735
	Figure 5M	Time(Days)	Vector+IFNAR-/-mice					Cdk6-/-+IFNAR-/-mice					Vector+WT mice					Cdk6-/-+WT mice
	tumor size(mm2)	0	0	0	0	0	0	0	0	0	0	0	0	0	0	0	0	0	0	0	0	0
		7	62.31	35.1	41.48	44.2	36.8	36.85	38.35	27.26	46.08	39.2	82.56	56.95	66	65.8	47.36	9	16	25	30	4
		9	68.6	49.4	61.5	60.8	57	53.4	53.82	42.16	81.37	50.96	63.18	72.52	86.48	56.88	76.44	22.5	13.5	33.6	16	9.6
		11	87.72	64.08	82.8	79.8	74.16	46.74	61.88	75	74.8	86.9	92.02	116.6	82.5	79.56	97.92	9	43.68	16	4	9
		13	119.56	88.11	105.06	116.55	116.82	55.8	68.6	72	57.4	137.76	111.25	142.38	95.95	107.8	121.9	0	16	41	35.75	0
		15	154.56	117.72	138	149.94	140.8	145.2	73.32	78.2	78.12	135	157.2	141.12	112.2	129.6	152.22	0	0	80.1	48.24	9
		17	223.08	178.02	191.4	187.68	201.15	192.72	103.95	147.2	86.1	98.79	182.16	171.25	135.6	158.27	162	0	27.2	120	59.5	0
		20	307.58	258.72	229.22	320.32	262.35	201.48	121.2	95.95	204.82	81.88	214.5	236.35	201.5	246.4	314.5	0	0	137.5	85.44	32.5

## Sheet: Fig6
	Figure 6D	WT			Cdk6-/-			Cdk6-/- Sting-/-			Cdk6-/-Mavs-/-
	fold change	0.97716	0.950439	1.07674	2.09459	2.02324	2.08012	0.263645	0.260015	0.245989	1.21139	1.27162	1.18646
		1.00696	0.959264	1.03527	1.24833	1.32869	1.48452	0.303549	0.323088	0.309927	0.632878	0.650671	0.619854
		1.17013	0.810378	1.05458	3.81937	3.10229	4.51064	0.066677	0.113702	0.172341	1.9141	1.18646	1.59844
		0.99539	0.99539	1.00928	1.79419	1.67404	1.81924	0.515246	0.494257	0.508153	1.46747	1.63959	1.60585
		0.882703	1.04972	1.07923	2.67585	2.90794	4.56306	0.533416	0.433269	0.351923	1.22264	1.48452	1.77768
	Figure 6E	Days	WT					Cdk6-/-					CDK6-/-Sting-/-					CDK6-/-Mavs-/-
	tumor size(mm2)	0	0	0	0	0	0	0	0	0	0	0	0	0	0	0	0	0	0	0	0	0
		7	37.4	43.31	35.75	33.8	45.5	9	16	24.75	21.62	15.75	23.4	20.91	22.36	24.08	32.34	35.64	27.72	35.1	44.08	9
		9	48.75	66.3	55.25	54	93.93	26.5	13.5	26.4	15.96	31.8	9	21.84	15.64	10.53	20.91	18.9	15.54	0	10.66	23.1
		11	63	100.94	85.44	118.8	133.92	9	0	14	9	0	4	0	27.36	20	9	4	33.84	0	8.84	13.12
		13	92.8	86.24	115.71	95.04	117.6	0	0	14	9	8	31.85	0	18.62	20.16	26.52	0	1	12.16	44.24	0
		15	103.5	128	144.44	149.33	150.04	0	0	0	4	9	35.88	0	26.4	25.2	37.52	0	4	63.48	0	0
		17	180.18	144.9	166.77	167.64	199.8	0	0	0	0	0	45.6	0	55.89	94.16	54.4	0	0	59.34	0	0
		20	205.5	173.88	189.6	189	222	0	0	0	0	0	68.08	0	124.63	70.2	40.5	0	0	0	0	63
		22	267.26	180.6	181.78	197.12	172.8	0	0	0	0	0	95.4	0	154.8	57.12	90.1	0	0	0	0	51.8
		24	189.6	291.2	205.5	192	205.72	0	0	0	0	0	75.24	170.17	89.38	55.04	0	0	0	0	0	54.67
		26	267.26	324.9	204.4	220.05	217.36	0	0	0	0	0	85.6	66.24	193.04	104.16	0	0	0	0	0	76
	Figure 6F	Vector	Cdk6-/-
	percentage of γH2AX foci positive cells (%)	11.7647	76.4706
		7.14286	62.5
		12.766	61.2245
		7.14286	59.5238
		13.3333	65.1163
		9.45946	47.3684
		14.5161	66.6667
		13.8889	55.5556
			56.4516

## Sheet: Fig7
	Figure 7D	Gene name	wt-1	wt-2	wt-3	cdk4 KO-1	cdk4 KO-2	cdk4 KO-3	cdk6 KO-1	cdk6 KO-2	cdk6 KO-3
	Gene Count	Mcm2	8087	10599	10083	3800	4108	4113	11857	15299	15820
		Mcm3	3930	5531	5526	3372	2823	2944	8851	14282	14473
		Mcm4	4892	7386	7106	3068	2923	3105	8301	13257	13625
		Mcm5	5168	8773	8196	4873	4762	4988	10991	22009	21918
		Mcm7	7354	9066	9080	3676	3346	3587	7831	10037	11002
		PCNA	4851	8035	8316	3628	3405	3515	7850	13260	13015
		FAM111A	3578	3494	3435	2284	2269	2257	6279	7105	7520
		POLD1	3987	6103	6050	2111	2170	2193	3978	4428	4479
		POLD2	5208	5935	5107	1602	1528	1827	2447	2174	2323
		POLD4	188	149	176	46	266	169	75	62	103
		POLG2	198	317	353	74	69	72	96	148	153
		POLB	1206	1618	1500	403	443	420	931	643	758
	Figure 7E		Vector			Cdk4-/-			Cdk6-/-
	fold change	MCM2	0.948246	1.00231	1.05215	0.559936	0.526072	0.511687	0.926588	1.03527	1.09429
		MCM3	0.909618	1.01631	1.08173	0.487452	0.575678	0.540862	1.31039	1.30134	1.17284
		MCM4	0.97716	1.01162	1.01162	0.53465	0.549681	0.542113	0.922316	1.07425	0.954842
		MCM5	0.97942	1.04247	0.97942	0.673617	0.692555	0.68302	1.17827	1.25411	1.21139
		POLA2	1.01631	0.968171	1.01631	0.583714	0.638754	0.579682	1.53687	1.52626	1.46409
		POLD2	0.983957	1.05458	0.963707	0.700602	0.710382	0.705475	0.780967	0.759611	0.764895
		POLN	1.03527	1	0.965936	1.49485	1.45397	1.43396	0.405189	0.39685	0.385998

[truncated: 3 more sheets: FIgure 8, Supplementary Figure 1, Supplementary Figure 3]
